# Supplementary material for: Differential RelA- and RelB-dependent gene transcription in LTβR-stimulated mouse embryonic fibroblasts
Source: BMC Genomics. 2008 Dec 16;9:606. doi: 10.1186/1471-2164-9-606 (PMC2637282; doi:10.1186/1471-2164-9-606)
Supplement: Additional file 1 — Total LTβR transcriptome in wt cells. List of the 528 genes that were LTβR responsive in wt cells (10 h), regardless whether they were also regulated in relA-/- or relB-/- cells, or not. [file 1471-2164-9-606-S1.xls]

## Sheet: gene list wt
Gene Symbol	Description	GenBank AccNo	FC	p
Zfp36	zinc finger protein 36	NM_011756	3.32659	0.0015
Cd74	CD74 antigen (invariant polypeptide of major histocompatibility complex, class II antigen-associated)	NM_010545	3.1054	0.003
Egr2	early growth response 2	NM_010118	2.85694	0.0011
Birc3	baculoviral IAP repeat-containing 3	NM_007464, BE851680	2.77238	0.0009
1810011O10Rik	RIKEN cDNA 1810011O10 gene	NM_026931	2.71285	0.0047
Casp4	caspase 4, apoptosis-related cysteine peptidase	NM_007609	2.69587	0.0016
2610110G12Rik	RIKEN cDNA 2610110G12 gene	AK002569	2.63086	0.0082
Ubd	ubiquitin D	NM_023137	2.51373	0.026
Il18	interleukin 18	NM_008360, BU700305	2.47159	0.0012
Cxcl1	chemokine (C-X-C motif) ligand 1	NM_008176	2.39856	0.0058
Nr4a1	nuclear receptor subfamily 4, group A, member 1	NM_010444	2.38672	0.003
Ramp2	receptor (calcitonin) activity modifying protein 2	AK020483	2.34561	0.0028
4833442J19Rik	RIKEN cDNA 4833442J19 gene	NM_177101	2.3179	0.0053
Igsf9	immunoglobulin superfamily, member 9	NM_033608	2.31342	0.0081
Ptgfr	prostaglandin F receptor	NM_008966	2.29643	0.00051
Enpp2	ectonucleotide pyrophosphatase/phosphodiesterase 2	NM_015744	2.28306	0.0015
Rrad	Ras-related associated with diabetes	NM_019662	2.25374	0.0015
Ralgds	ral guanine nucleotide dissociation stimulator	NM_009058	2.23884	0.0075
Zfp790	zinc finger protein 790	NM_146185	2.2192	0.017
Ccl7	chemokine (C-C motif) ligand 7	NM_013654	2.21693	0.00041
Nfkb2	nuclear factor of kappa light polypeptide gene enhancer in B-cells 2, p49/p100	NM_019408	2.18444	0.0029
Tcp11l2	t-complex 11 (mouse) like 2	NM_146008	2.13823	0.0038
Bdh2	3-hydroxybutyrate dehydrogenase, type 2	NM_027208	2.12467	0.014
Ccl2	chemokine (C-C motif) ligand 2	NM_011333	2.09731	0.0012
Mylip	myosin regulatory light chain interacting protein	NM_153789	2.09565	0.012
6720475J19Rik	RIKEN cDNA 6720475J19 gene	BC054084, CA494672, BY304860, CV784461	2.08632	0.035
Ddx58	DEAD (Asp-Glu-Ala-Asp) box polypeptide 58	AK128929	2.07564	0.00064
Zfp82	zinc finger protein 82	AK129467, BC058946	2.06654	0.0065
Kcnk3	potassium channel, subfamily K, member 3	NM_010608	2.06105	0.0052
Lxn	latexin	NM_016753	2.05268	0.0023
Fcgrt	Fc receptor, IgG, alpha chain transporter	NM_010189	2.03596	0.014
Znfx1	zinc finger, NFX1-type containing 1	BC037702	2.02772	0.0027
Zfp160	zinc finger protein 160	NM_145483	2.0257	0.0042
Hist2h2aa1	histone cluster 2, H2aa1	NM_013549, CA452155	2.02257	0.0074
Mllt11	myeloid/lymphoid or mixed-lineage leukemia (trithorax homolog, Drosophila); translocated to, 11	NM_019914	2.01859	0.00062
Zfp817	zinc finger protein 817	BC027395	2.01518	0.0027
Ap3m2	adaptor-related protein complex 3, mu 2 subunit	NM_029505	2.01371	0.0016
Nfkbia	nuclear factor of kappa light chain gene enhancer in B-cells inhibitor, alpha	NM_010907	2.0039	0.00064
C8g	complement component 8, gamma subunit	NM_027062	1.99853	0.0043
Pamci	peptidylglycine alpha-amidating monooxygenase COOH-terminal interactor	NM_146240	1.99728	0.013
Lypd2	Ly6/Plaur domain containing 2	AI529499	1.99583	0.018
Serpinb1a	serine (or cysteine) peptidase inhibitor, clade B, member 1a	NM_025429	1.97134	0.00062
Irf1	interferon regulatory factor 1	NM_008390	1.961	0.0027
C1s	complement component 1, s subcomponent	NM_144938, NM_173864	1.95263	0.0029
Hp	haptoglobin	NM_017370	1.9422	0.0035
Zfp455	zinc finger protein 455	NM_183156	1.93808	0.019
Col6a1	procollagen, type VI, alpha 1	NM_009933	1.93383	0.0098
		AI603927	1.92031	0.024
Cxcl10	chemokine (C-X-C motif) ligand 10	NM_021274	1.91473	0.0045
Tlr2	toll-like receptor 2	NM_011905	1.9083	0.0026
Nrp2	neuropilin 2	BF450106	1.89494	0.0025
Traf1	Tnf receptor-associated factor 1	NM_009421	1.8882	0.0043
Gsta4	glutathione S-transferase, alpha 4	NM_010357, BG228461	1.8875	0.0038
Ndrg4	N-myc downstream regulated gene 4	NM_145602	1.88257	0.0026
Trp53inp2	transformation related protein 53 inducible nuclear protein 2	NM_178111	1.88016	0.0074
Jarid1b	jumonji, AT rich interactive domain 1B (Rbp2 like)	NM_152895	1.8707	0.0089
Acy3	aspartoacylase (aminoacylase) 3	NM_027857	1.86833	0.0071
C1s	complement component 1, s subcomponent	NM_144938, NM_173864	1.85821	0.014
Csrp2	cysteine and glycine-rich protein 2	NM_007792	1.85365	0.0083
Nov	nephroblastoma overexpressed gene	NM_010930	1.85266	0.0034
Tubg2	tubulin, gamma 2	NM_134028	1.84995	0.015
Postn	periostin, osteoblast specific factor	NM_015784	1.83854	0.0029
		BB151309	1.82552	0.0082
Parp8	poly (ADP-ribose) polymerase family, member 8	C85455	1.81829	0.0047
Klc4	kinesin light chain 4	NM_029091	1.80834	0.0028
Rgs3	regulator of G-protein signaling 3	NM_134257, W18653	1.80799	0.0012
Ssbp3	single-stranded DNA binding protein 3	BE947977	1.80359	0.0029
Zswim3	zinc finger, SWIM domain containing 3	NM_178375	1.80329	0.037
Ier3	immediate early response 3	NM_133662	1.79551	0.002
Lama2	laminin, alpha 2	NM_008481	1.78483	0.0023
Pltp	phospholipid transfer protein	NM_011125, W09204	1.78261	0.011
Apod	apolipoprotein D	NM_007470	1.78075	0.02
Ypel3	yippee-like 3 (Drosophila)	NM_025347, NM_026875	1.77511	0.00099
Jun	Jun oncogene	NM_010591, AI324297	1.77479	0.0063
Tsc22d3	TSC22 domain family 3	NM_010286	1.77463	0.0085
9030607L17Rik	RIKEN cDNA 9030607L17 gene	NM_027829	1.76755	0.0024
Cx3cl1	chemokine (C-X3-C motif) ligand 1	NM_009142	1.76515	0.0037
Phyh	phytanoyl-CoA hydroxylase	NM_010726	1.76391	0.0051
Col5a3	procollagen, type V, alpha 3	NM_016919	1.75941	0.014
Flywch2	FLYWCH family member 2	NM_029798	1.74823	0.0037
Tm7sf2	transmembrane 7 superfamily member 2	NM_028454	1.74289	0.0018
2210010N04Rik	RIKEN cDNA 2210010N04 gene	AB093295	1.71697	0.0015
Nfatc4	nuclear factor of activated T-cells, cytoplasmic, calcineurin-dependent 4	NM_023699	1.71663	0.0029
Hacl1	2-hydroxyacyl-CoA lyase 1	NM_019975	1.71087	0.0038
Cyp4v3	cytochrome P450, family 4, subfamily v, polypeptide 3	NM_133969	1.70762	0.0038
D4Wsu53e	DNA segment, Chr 4, Wayne State University 53, expressed	NM_023665	1.70383	9.7e-05
Olfr56	olfactory receptor 56	NM_008330	1.70345	0.011
Sulf2	sulfatase 2	NM_028072	1.70309	0.02
Mvp	major vault protein	NM_080638	1.69934	0.0012
Med13l	mediator complex subunit 13-like	AK088795	1.69671	0.0026
1700065O13Rik	RIKEN cDNA 1700065O13 gene	NM_028543	1.69473	0.0035
Pdk2	pyruvate dehydrogenase kinase, isoenzyme 2	NM_133667	1.693	0.0046
Suv420h2	suppressor of variegation 4-20 homolog 2 (Drosophila)	NM_146177, AV118026	1.68787	0.0036
Calcoco1	calcium binding and coiled coil domain 1	NM_026192	1.68564	0.0046
Cyp4v3	cytochrome P450, family 4, subfamily v, polypeptide 3	NM_133969	1.68512	0.0027
Speer4b	spermatogenesis associated glutamate (E)-rich protein 4b	NM_028561	1.68277	0.019
Dclk1	doublecortin-like kinase 1	NM_019978	1.67955	0.0026
Rhobtb1	Rho-related BTB domain containing 1	AK014194	1.67888	0.0043
Crip1	cysteine-rich protein 1 (intestinal)	NM_007763	1.67722	0.0035
Ahdc1	AT hook, DNA binding motif, containing 1	NM_146155	1.67721	0.0031
Tyk2	tyrosine kinase 2	NM_018793	1.67691	0.0034
Nupr1	nuclear protein 1	NM_019738, CB319277	1.67097	0.0053
Ifngr2	interferon gamma receptor 2	NM_008338	1.67075	0.0083
2610008E11Rik	RIKEN cDNA 2610008E11 gene	NM_001004362	1.67002	0.0038
Cnp	2',3'-cyclic nucleotide 3' phosphodiesterase	NM_009923, AI839052	1.66802	0.0026
Gpr153	G protein-coupled receptor 153	NM_178406	1.66558	0.0022
Cebpd	CCAAT/enhancer binding protein (C/EBP), delta	NM_007679	1.66241	0.013
Adcy6	adenylate cyclase 6	NM_007405	1.66227	0.031
		BM199902	1.6619	0.0015
Wbscr27	Williams Beuren syndrome chromosome region 27 (human)	NM_024479	1.66162	0.013
Nucb1	nucleobindin 1	NM_008749	1.65818	0.035
Dusp1	dual specificity phosphatase 1	NM_013642	1.65553	0.017
Yipf2	Yip1 domain family, member 2	NM_138303	1.65386	0.048
Noxo1	NADPH oxidase organizer 1	NM_027988, AK088226	1.65239	0.0038
Arhgef19	Rho guanine nucleotide exchange factor (GEF) 19	NM_172520	1.64966	0.00062
Lyplal1	lysophospholipase-like 1	NM_146106	1.64898	0.006
Klhl24	kelch-like 24 (Drosophila)	AK046446	1.64862	0.0083
Ropn1l	ropporin 1-like	NM_145852	1.64759	0.014
Ing4	inhibitor of growth family, member 4	NM_133345	1.64616	0.0045
Lgals3bp	lectin, galactoside-binding, soluble, 3 binding protein	NM_011150	1.64275	0.024
Col3a1	procollagen, type III, alpha 1	NM_009930	1.63991	0.0072
Cxx1c	CAAX box 1 homolog C (human)	NM_028375, BQ177957	1.63725	0.015
Lims1	LIM and senescent cell antigen-like domains 1	NM_026148	1.63523	0.0031
Wnt10b	wingless related MMTV integration site 10b	NM_011718	1.63514	0.0074
Rftn2	raftlin family member 2	BC038341	1.63385	0.02
Pik3ip1	phosphoinositide-3-kinase interacting protein 1	NM_178149	1.63268	0.012
BB026409	expressed sequence BB026409	BB705620	1.62929	0.0058
Vcan	versican	D28599	1.62653	0.006
Birc2	baculoviral IAP repeat-containing 2	NM_007465, BC033480	1.62635	0.0027
Ccdc80	coiled-coil domain containing 80	NM_026439	1.62629	0.0065
Ifih1	interferon induced with helicase C domain 1	NM_027835	1.62494	0.048
Dnase2a	deoxyribonuclease II alpha	AF045741	1.62485	0.005
S3-12	plasma membrane associated protein, S3-12	NM_020568	1.62256	0.0038
Fos	FBJ osteosarcoma oncogene	NM_010234	1.62212	0.0013
1190002H23Rik	RIKEN cDNA 1190002H23 gene	NM_025427	1.62119	0.0029
Pxdn	peroxidasin homolog (Drosophila)	AK122223, AI661510	1.61958	0.018
Ddit3	DNA-damage inducible transcript 3	NM_007837	1.61827	0.0074
Loh11cr2a	loss of heterozygosity, 11, chromosomal region 2, gene A homolog (human)	NM_172767	1.61822	0.0073
Slc25a27	solute carrier family 25, member 27	NM_028711	1.6179	0.0035
0610030E20Rik	RIKEN cDNA 0610030E20 gene	AK085662	1.61651	0.0077
Stoml1	stomatin-like 1	NM_026942	1.61093	0.037
Depdc6	DEP domain containing 6	AK080874	1.6047	0.015
Pea15a	phosphoprotein enriched in astrocytes 15A	NM_011063	1.60421	0.0074
Rfxank	regulatory factor X-associated ankyrin-containing protein	L43164	1.60244	0.0038
Ttc30b	tetratricopeptide repeat domain 30B	AK011097	1.60159	0.0046
Flot1	flotillin 1	NM_008027	1.59967	0.023
Limd2	LIM domain containing 2	NM_172397, CV561766	1.59597	0.0084
Phf21a	PHD finger protein 21A	NM_138755	1.59547	0.039
Pld3	phospholipase D family, member 3	NM_011116	1.59273	0.016
Otub2	OTU domain, ubiquitin aldehyde binding 2	NM_026580	1.59052	0.0053
4733401H18Rik	RIKEN cDNA 4733401H18 gene	NM_023247	1.58901	0.0038
Spon2	spondin 2, extracellular matrix protein	NM_133903	1.58827	0.018
Tmem176a	transmembrane protein 176A	NM_025326	1.58686	0.0038
Ctsa	cathepsin A	NM_008906	1.58546	0.0074
Ccdc131	coiled-coil domain containing 131	BC033596	1.58535	0.0084
Zfp609	zinc finger protein 609	BG070986	1.58462	0.02
Cmtm3	CKLF-like MARVEL transmembrane domain containing 3	NM_024217	1.57558	0.0052
Pdgfrl	platelet-derived growth factor receptor-like	NM_026840	1.57427	0.0027
Pcdhb17	protocadherin beta 17	NM_053142	1.5719	0.011
Atp6v1f	ATPase, H+ transporting, lysosomal V1 subunit F	NM_025381, BE986057	1.57138	0.016
Tcea3	transcription elongation factor A (SII), 3	NM_011542	1.57118	0.0094
Gypc	glycophorin C	NM_027863	1.57117	0.0029
Cxcl5	chemokine (C-X-C motif) ligand 5	NM_009141	1.57085	0.0068
Zc3h10	zinc finger CCCH type containing 10	NM_134003	1.5697	0.031
Ifitm3	interferon induced transmembrane protein 3	NM_025378, AV074019	1.56871	0.0016
		BU757175	1.5679	0.014
Sfrs17b	splicing factor, arginine/serine-rich 17b	AK048769	1.56706	0.0045
Bach1	BTB and CNC homology 1	NM_007520	1.56465	0.024
Npy1r	neuropeptide Y receptor Y1	NM_010934	1.56423	0.0017
Selm	selenoprotein M	NM_053267	1.56404	0.014
Ppp1r14a	protein phosphatase 1, regulatory (inhibitor) subunit 14A	NM_026731	1.56222	0.013
ENSMUSG00000053178	predicted gene, ENSMUSG00000053178	NM_172135, AK016498	1.56182	0.0022
2310035K24Rik	RIKEN cDNA 2310035K24 gene	W33667	1.55918	0.0087
Gpr18	G protein-coupled receptor 18	AI649000	1.55826	0.012
Zfp157	zinc finger protein 157	NM_028130, CR515027	1.55684	0.0044
Perq1	PERQ amino acid rich, with GYF domain 1	NM_031408	1.55471	0.0061
Hsd3b7	hydroxy-delta-5-steroid dehydrogenase, 3 beta- and steroid delta-isomerase 7	NM_133943	1.54931	0.011
2310016F22Rik	RIKEN cDNA 2310016F22 gene	NM_173743, BC057684	1.54612	0.0026
Hyi	hydroxypyruvate isomerase homolog (E. coli)	NM_026601	1.54188	0.0092
Gnb5	guanine nucleotide binding protein, beta 5	NM_010313, NM_138719	1.54178	0.0035
Adcy9	adenylate cyclase 9	NM_009624	1.54176	0.0017
Fbxl13	F-box and leucine-rich repeat protein 13	AK018071	1.54062	0.0029
Btbd3	BTB (POZ) domain containing 3	NM_145534, NM_001025431	1.54	0.0064
		BE949279	1.53985	0.038
Wdsub1	WD repeat, SAM and U-box domain containing 1	NM_028118	1.53984	0.035
Gdpd2	glycerophosphodiester phosphodiesterase domain containing 2	NM_023608	1.53959	0.0029
Macrod1	MACRO domain containing 1	NM_134147	1.53937	0.01
Emilin2	elastin microfibril interfacer 2	NM_145158	1.53882	0.011
Grem1	gremlin 1	NM_011824, AW123250	1.53846	0.028
Ctsl	cathepsin L	NM_009984	1.5379	0.013
Mustn1	musculoskeletal, embryonic nuclear protein 1	NM_181390	1.53601	0.018
Ogn	osteoglycin	NM_008760	1.53578	0.015
Lin37	lin-37 homolog (C. elegans)	NM_029377	1.53498	0.04
Tapbpl	TAP binding protein-like	NM_145391	1.53329	0.0053
Stat3	signal transducer and activator of transcription 3	NM_011486, NM_213659, NM_213660	1.53228	0.0064
Calml4	calmodulin-like 4	NM_138304	1.53132	0.018
Anks3	ankyrin repeat and sterile alpha motif domain containing 3	NM_028301	1.53127	0.0026
Casp12	caspase 12	NM_009808	1.52873	0.004
Zfp467	zinc finger protein 467	NM_020589	1.52838	0.0014
Tspo	translocator protein	NM_009775	1.52763	0.016
Gpr173	G-protein coupled receptor 173	BC057636	1.52713	0.014
Crlf1	cytokine receptor-like factor 1	NM_018827, CB205574	1.52606	0.0026
Il11ra1	interleukin 11 receptor, alpha chain 1	NM_010549, NM_010550	1.52547	0.021
Gper	G protein-coupled estrogen receptor 1	NM_029771	1.52434	0.0038
Cd47	CD47 antigen (Rh-related antigen, integrin-associated signal transducer)	AK050387	1.52417	0.012
5330431K02Rik	RIKEN cDNA 5330431K02 gene	NM_026606	1.52342	0.0052
Ifitm1	interferon induced transmembrane protein 1	NM_026820, BE956628	1.52339	0.0057
Mterfd2	MTERF domain containing 2	NM_178051	1.52319	0.018
Ccdc90b	coiled-coil domain containing 90B	NM_025515, BC034878	1.523	0.0016
Nck1	non-catalytic region of tyrosine kinase adaptor protein 1	NM_010878	1.52218	0.041
Pxmp4	peroxisomal membrane protein 4	NM_021534	1.52196	0.034
Bphl	biphenyl hydrolase-like (serine hydrolase, breast epithelial mucin-associated antigen)	NM_026512	1.52141	0.01
1700013M08Rik	RIKEN cDNA 1700013M08 gene	AV262208	1.52058	0.028
Ctf1	cardiotrophin 1	NM_007795	1.52029	0.0074
Loh11cr2a	loss of heterozygosity, 11, chromosomal region 2, gene A homolog (human)	NM_172767	1.51914	0.0011
Sepp1	selenoprotein P, plasma, 1	NM_009155	1.51835	0.0084
Txlnb	taxilin beta	NM_138628	1.51718	0.0096
Tspyl4	TSPY-like 4	NM_030203	1.51297	0.0037
Zkscan14	zinc finger with KRAB and SCAN domains 14	NM_023322	1.50951	0.0037
Frs3	fibroblast growth factor receptor substrate 3	NM_144939	1.50593	0.0053
4933404O12Rik	RIKEN cDNA 4933404O12 gene	AK016656	1.50473	0.045
		BF660533	1.50346	0.02
Rras	Harvey rat sarcoma oncogene, subgroup R	NM_009101, BF101319	1.50342	0.011
Mycbp	c-myc binding protein	BC019958	1.50286	0.02
Pxmp4	peroxisomal membrane protein 4	NM_021534	1.50228	0.0016
Col27a1	procollagen, type XXVII, alpha 1	AK017766	1.50067	0.0023
Aspn	asporin	NM_025711	1.5006	0.026
Pold4	polymerase (DNA-directed), delta 4	NM_027196	1.50002	0.0018
Spa17	sperm autoantigenic protein 17	NM_011449	1.49742	0.016
Nbr1	neighbor of Brca1 gene 1	NM_008676	1.49696	0.039
Ctxn1	cortexin 1	NM_183315	1.49621	0.0021
Cbx8	chromobox homolog 8 (Drosophila Pc class)	NM_013926	1.49597	0.0052
Cul7	cullin 7	NM_025611	1.49567	0.0027
BC021381	cDNA sequence BC021381	NM_145382	1.49409	0.0051
Papolg	poly(A) polymerase gamma	NM_172555	1.49325	0.0036
Grcc10	gene rich cluster, C10 gene	NM_013535	1.49107	0.0029
Pts	6-pyruvoyl-tetrahydropterin synthase	NM_011220	1.48964	0.016
Lysmd1	LysM, putative peptidoglycan-binding, domain containing 1	NM_028134, NM_153121	1.48891	0.0041
0610009L18Rik	RIKEN cDNA 0610009L18 gene	CN832135	1.4883	0.035
Ptprs	protein tyrosine phosphatase, receptor type, S	AK035845	1.48728	0.0076
Crem	cAMP responsive element modulator	NM_013498	1.48687	0.0026
Rcn3	reticulocalbin 3, EF-hand calcium binding domain	NM_026555	1.48651	0.0032
Aox4	aldehyde oxidase 4	NM_023631	1.4862	0.038
4931406C07Rik	RIKEN cDNA 4931406C07 gene	NM_133732	1.48394	0.0009
Tmem160	transmembrane protein 160	NM_026938	1.48358	0.0083
Clk2	CDC-like kinase 2	NM_007712	1.4817	0.0044
1110058L19Rik	RIKEN cDNA 1110058L19 gene	NM_026503	1.48112	0.0058
		BB032692	1.4811	0.037
Penk1	preproenkephalin 1	NM_001002927	1.4807	0.0029
Iqcc	IQ motif containing C	BC026978	1.48067	0.0037
5330421F07Rik	RIKEN cDNA 5330421F07 gene	AK019901	1.48047	0.018
Fastkd3	FAST kinase domains 3	NM_027123	0.67547	0.0025
Mtm1	X-linked myotubular myopathy gene 1	NM_019926	0.6754	0.048
Kbtbd2	kelch repeat and BTB (POZ) domain containing 2	NM_145958, AK129374	0.67508	0.0053
Mpp6	membrane protein, palmitoylated 6 (MAGUK p55 subfamily member 6)	NM_019939	0.67496	0.0088
Bub1b	budding uninhibited by benzimidazoles 1 homolog, beta (S. cerevisiae)	NM_009773	0.67491	0.019
Smo	smoothened homolog (Drosophila)	NM_176996	0.67474	0.037
1300001I01Rik	RIKEN cDNA 1300001I01 gene	BC072573	0.67449	0.012
Carhsp1	calcium regulated heat stable protein 1	NM_025821	0.67373	0.0052
Mcm10	minichromosome maintenance deficient 10 (S. cerevisiae)	NM_027290	0.67337	0.003
Mki67	antigen identified by monoclonal antibody Ki 67	X82786	0.67321	0.0064
Msx2	homeo box, msh-like 2	NM_013601	0.67254	0.0026
Wdr77	WD repeat domain 77	W40933	0.67244	0.014
Larp2	La ribonucleoprotein domain family, member 2	BC025528	0.6723	0.015
Pdgfa	platelet derived growth factor, alpha	NM_008808	0.67225	0.014
Atf6	activating transcription factor 6	AK036335	0.67209	0.034
Reep4	receptor accessory protein 4	NM_180588, CR517157	0.67199	0.023
B4galt6	UDP-Gal:betaGlcNAc beta 1,4-galactosyltransferase, polypeptide 6	NM_019737	0.67165	0.0044
Pcgf5	polycomb group ring finger 5	NM_029508	0.67118	0.002
BC030867	cDNA sequence BC030867	NM_153544	0.67091	0.018
Nol1	nucleolar protein 1	NM_138747	0.67063	0.0016
Smad4	MAD homolog 4 (Drosophila)	NM_008540	0.6702	0.019
Usp27x	ubiquitin specific peptidase 27, X chromosome	NM_019461	0.6688	0.015
		AK172953	0.66878	0.044
Aurkb	aurora kinase B	NM_011496	0.66869	0.036
Tram1	translocating chain-associating membrane protein 1	NM_028173	0.66865	0.0077
Ptk2b	PTK2 protein tyrosine kinase 2 beta	AK018031	0.66838	0.0023
Neil3	nei like 3 (E. coli)	NM_146208	0.66833	0.0075
Timm8a1	translocase of inner mitochondrial membrane 8 homolog a1 (yeast)	NM_013898, AK090079	0.668	0.013
		AW555091	0.66691	0.02
Lhx2	LIM homeobox protein 2	NM_010710	0.66616	0.0034
Zcchc8	zinc finger, CCHC domain containing 8	NM_027494	0.66591	0.021
2610024E20Rik	RIKEN cDNA 2610024E20 gene	NM_146084, CA315512	0.66534	0.018
Cnn1	calponin 1	NM_009922, AW323103	0.66404	0.0084
Tceb1	transcription elongation factor B (SIII), polypeptide 1	BB197688	0.66391	0.018
Nsun2	NOL1/NOP2/Sun domain family 2	NM_145354	0.6636	0.023
Camsap1l1	calmodulin regulated spectrin-associated protein 1-like 1	AK122436	0.66344	0.013
Hhat	hedgehog acyltransferase	NM_144881	0.66281	0.015
Plaur	plasminogen activator, urokinase receptor	NM_011113	0.66177	0.0038
Pros1	protein S (alpha)	AI303165	0.66141	0.0069
0610010F05Rik	RIKEN cDNA 0610010F05 gene	NM_027860	0.66134	0.013
Npal1	NIPA-like domain containing 1	AK075654	0.66116	0.0057
Smc2	structural maintenance of chromosomes 2	NM_008017	0.66115	0.0057
Pitpnb	phosphatidylinositol transfer protein, beta	U46934	0.66013	0.02
Krt19	keratin 19	NM_008471	0.6596	0.0017
Nup50	nucleoporin 50	AF251799	0.6588	0.037
Sema3d	sema domain, immunoglobulin domain (Ig), short basic domain, secreted, (semaphorin) 3D	NM_028882	0.65854	0.0049
Hnrpdl	heterogeneous nuclear ribonucleoprotein D-like	NM_016690, BQ443026	0.65804	0.011
		AI608409	0.65799	0.022
Pdgfd	platelet-derived growth factor, D polypeptide	NM_027924	0.6575	0.0061
Nat13	N-acetyltransferase 13	NM_028108, AW986799	0.65744	0.014
Kti12	KTI12 homolog, chromatin associated (S. cerevisiae)	NM_029571	0.65744	0.011
Plk4	polo-like kinase 4 (Drosophila)	NM_011495	0.65732	0.008
Cenpf	centromere protein F	AF194970	0.65702	0.026
Sac3d1	SAC3 domain containing 1	NM_133678	0.65693	0.008
Rock1	Rho-associated coiled-coil containing protein kinase 1	NM_009071	0.6567	0.011
Mbnl1	muscleblind-like 1 (Drosophila)	NM_020007	0.65614	0.017
Ddi2	DNA-damage inducible protein 2	NM_023544, NM_001017966	0.65553	0.045
Pom121	nuclear pore membrane protein 121	NM_148932	0.65514	0.0009
Rai14	retinoic acid induced 14	NM_030690	0.65495	0.0045
Cbln1	cerebellin 1 precursor protein	NM_019626	0.65459	0.021
Fkbp5	FK506 binding protein 5	NM_010220	0.65415	0.003
2310022K01Rik	RIKEN cDNA 2310022K01 gene	AK129228	0.65351	0.0027
6430548G04		AV344904	0.65298	0.018
Stag1	stromal antigen 1	Z75332	0.65275	0.014
1810013L24Rik	RIKEN cDNA 1810013L24 gene	BB794693	0.65219	0.034
Mcm3	minichromosome maintenance deficient 3 (S. cerevisiae)	NM_008563	0.65175	0.0035
Sf1	splicing factor 1	NM_011750	0.65063	0.011
Alg13	asparagine-linked glycosylation 13 homolog (S. cerevisiae)	NM_026247, NM_177130	0.65061	0.0037
Dcun1d1	DCUN1D1 DCN1, defective in cullin neddylation 1, domain containing 1 (S. cerevisiae)	NM_033623	0.64952	0.012
Zbtb41	zinc finger and BTB domain containing 41 homolog	NM_172643	0.64946	0.027
Socs4	suppressor of cytokine signaling 4	NM_080843	0.64915	0.02
Tspyl1	testis-specific protein, Y-encoded-like 1	NM_009433	0.64874	0.014
Nuak2	NUAK family, SNF1-like kinase, 2	NM_028778	0.64867	0.0056
Trim44	tripartite motif-containing 44	NM_020267	0.64859	0.013
Strbp	spermatid perinuclear RNA binding protein	NM_009261	0.64816	0.011
Pparg	peroxisome proliferator activated receptor gamma	NM_011146	0.64808	0.0069
Il1rap	interleukin 1 receptor accessory protein	NM_134103	0.64801	0.0061
Enoph1	enolase-phosphatase 1	NM_026421	0.64798	0.0053
Ei24	etoposide induced 2.4 mRNA	NM_007915	0.64791	0.0075
Cstf2	cleavage stimulation factor, 3' pre-RNA subunit 2	BC036719	0.64789	0.028
Wwc1	WW, C2 and coiled-coil domain containing 1	AK220259	0.64754	0.0037
Usp1	ubiquitin specific peptdiase 1	NM_146144, AW321832	0.64726	0.0029
6230416J20Rik	RIKEN cDNA 6230416J20 gene	NM_173400	0.64614	0.011
Ankrd41	ankyrin repeat domain 41	NM_172756	0.64536	0.011
Hnrnpu	heterogeneous nuclear ribonucleoprotein U	NM_016805	0.64524	0.0013
Slc35e4	solute carrier family 35, member E4	NM_153142	0.64517	0.0022
Rnpc3	RNA-binding region (RNP1, RRM) containing 3	NM_026043	0.64428	0.05
Mybbp1a	MYB binding protein (P160) 1a	NM_016776	0.64419	0.0029
Hiatl1	hippocampus abundant transcript-like 1	NM_133680	0.64411	0.011
Abce1	ATP-binding cassette, sub-family E (OABP), member 1	NM_015751	0.64393	0.0061
Vps36	vacuolar protein sorting 36 (yeast)	AK013045	0.64336	0.0076
Cpt1a	carnitine palmitoyltransferase 1a, liver	NM_013495	0.64288	0.0051
Canx	calnexin	NM_007597, BI110357	0.64155	0.028
Pde4b	phosphodiesterase 4B, cAMP specific	NM_019840	0.64113	0.024
Ifrd2	interferon-related developmental regulator 2	NM_025903	0.64074	0.012
Actl6a	actin-like 6A	NM_019673	0.63972	0.0058
Prkci	protein kinase C, iota	NM_008857	0.63859	0.042
Gabpb1	GA repeat binding protein, beta 1	NM_010249, NM_207669, BF302188	0.63859	0.0012
Ppat	phosphoribosyl pyrophosphate amidotransferase	AK017664	0.63819	0.019
Suv39h1	suppressor of variegation 3-9 homolog 1 (Drosophila)	NM_011514	0.63805	0.0074
Itpr2	inositol 1,4,5-triphosphate receptor 2	AI643879	0.63734	0.0067
Trip13	thyroid hormone receptor interactor 13	BC064315	0.63704	0.0015
Rbm19	RNA binding motif protein 19	NM_028762	0.63673	0.0028
Thumpd1	THUMP domain containing 1	NM_145585	0.63658	0.028
Sac3d1	SAC3 domain containing 1	AK014138	0.63633	0.0042
Ercc6l	excision repair cross-complementing rodent repair deficiency complementation group 6 - like	NM_146235	0.63605	0.0082
Extl3	exostoses (multiple)-like 3	AF083550	0.63591	0.0011
Bmi1	Bmi1 polycomb ring finger oncogene	NM_007552, BC083100	0.63563	0.0037
Tnfrsf12a	tumor necrosis factor receptor superfamily, member 12a	NM_013749	0.63534	0.0046
Nup155	nucleoporin 155	AF322375	0.63476	0.0074
Eif5	eukaryotic translation initiation factor 5	BC042622	0.63462	0.0029
Plk4	polo-like kinase 4 (Drosophila)	NM_011495, NM_173169	0.634	0.013
Mthfd1	methylenetetrahydrofolate dehydrogenase (NADP+ dependent), methenyltetrahydrofolate cyclohydrolase, formyltetrahydrofolate synthase	NM_138745	0.63391	0.0052
Mapk14	mitogen activated protein kinase 14	NM_011951	0.63388	0.026
Rrp9	RRP9, small subunit (SSU) processome component, homolog (yeast)	NM_145620	0.63384	0.0075
2700038G22Rik	RIKEN cDNA 2700038G22 gene	AK002390	0.63358	0.0074
Bdnf	brain derived neurotrophic factor	X55573	0.63304	0.004
Chrnb1	cholinergic receptor, nicotinic, beta polypeptide 1 (muscle)	NM_009601	0.63299	0.013
		BF321109	0.63293	0.0056
Macrod1	MACRO domain containing 1	AW913782	0.63161	0.0024
Apln	apelin	NM_013912	0.63093	0.0095
Birc5	baculoviral IAP repeat-containing 5	NM_009689, NM_001012273, NM_001012272	0.63084	0.0074
Dnajb1	DnaJ (Hsp40) homolog, subfamily B, member 1	NM_018808	0.63069	0.013
Grwd1	glutamate-rich WD repeat containing 1	NM_153419	0.6303	0.00064
Zfand2a	zinc finger, AN1-type domain 2A	NM_133349	0.63028	0.02
Atoh8	atonal homolog 8 (Drosophila)	NM_153778	0.63028	0.0023
Ccny	cyclin Y	AK014507	0.62999	0.02
Cenpi	centromere protein I	NM_145924	0.62941	0.0026
Dusp7	dual specificity phosphatase 7	NM_153459	0.62935	0.042
Prss23	protease, serine, 23	W71532	0.62853	0.0027
Krt7	keratin 7	NM_033073	0.62847	0.0063
Gtf2h1	general transcription factor II H, polypeptide 1	NM_008186	0.6282	0.022
Tpp2	tripeptidyl peptidase II	BE197079	0.6268	0.0085
Nol5	nucleolar protein 5	NM_018868	0.62672	0.0039
Gart	phosphoribosylglycinamide formyltransferase	NM_010256	0.62626	0.019
Chic2	cysteine-rich hydrophobic domain 2	AK015681	0.62609	0.0057
Narg1	NMDA receptor-regulated gene 1	NM_053089	0.62501	0.0035
Rpo1-2	RNA polymerase 1-2	NM_009086	0.62434	0.0038
1190005P17Rik	RIKEN cDNA 1190005P17 gene	NM_025431	0.62432	0.0078
Zfp37	zinc finger protein 37	NM_009554	0.62342	0.0052
Sp3	trans-acting transcription factor 3	NM_011450, NM_001018042	0.62331	0.0071
Aste1	asteroid homolog 1 (Drosophila)	NM_025651	0.6233	0.018
2310007D09Rik	RIKEN cDNA 2310007D09 gene	AK040615	0.62287	0.0034
Ipo11	importin 11	AK088316	0.62192	0.048
Syncrip	synaptotagmin binding, cytoplasmic RNA interacting protein	AK019500	0.62182	0.0074
Matr3	matrin 3	BC029070	0.62116	0.012
Fzd1	frizzled homolog 1 (Drosophila)	NM_021457	0.6207	0.023
Spry2	sprouty homolog 2 (Drosophila)	NM_011897	0.62046	0.018
Pus7	pseudouridylate synthase 7 homolog (S. cerevisiae)	BC008544	0.62038	0.011
Rrm2	ribonucleotide reductase M2	NM_009104, BE984641	0.61946	0.0057
Wdr46	WD repeat domain 46	NM_020603	0.61904	0.024
Ahcyl1	S-adenosylhomocysteine hydrolase-like 1	NM_145542	0.61832	0.033
Pak4	p21 (CDKN1A)-activated kinase 4	NM_027470	0.61777	0.00055
1110032E23Rik	RIKEN cDNA 1110032E23 gene	NM_133187	0.61752	0.0033
Wdr43	WD repeat domain 43	AK129031	0.61698	0.003
Eed	embryonic ectoderm development	NM_021876	0.61661	0.0051
Pik3cb	phosphatidylinositol 3-kinase, catalytic, beta polypeptide	NM_029094	0.61514	0.0068
Anln	anillin, actin binding protein (scraps homolog, Drosophila)	NM_028390	0.61449	0.0095
Cyp20a1	cytochrome P450, family 20, subfamily A, polypeptide 1	AK020848	0.61406	0.023
Gclc	glutamate-cysteine ligase, catalytic subunit	AI586049	0.61229	0.0077
B230120H23Rik	RIKEN cDNA B230120H23 gene	NM_023057	0.61224	0.006
Mcl1	myeloid cell leukemia sequence 1	NM_008562	0.61146	0.0027
Ergic2	ERGIC and golgi 2	NM_026168	0.60929	0.014
Ppp3cb	protein phosphatase 3, catalytic subunit, beta isoform	AK004360	0.60908	0.0075
2310043L02Rik	RIKEN cDNA 2310043L02 gene	NM_027157	0.60884	0.0024
Map3k7	mitogen activated protein kinase kinase kinase 7	NM_172688	0.6069	0.006
BC027231	cDNA sequence BC027231	NM_145972	0.60666	0.0011
Sephs2	selenophosphate synthetase 2	NM_009266	0.60654	0.034
Luzp1	leucine zipper protein 1	NM_024452	0.60533	0.013
Hmga1	high mobility group AT-hook 1	NM_016660, NM_001025427	0.6052	0.0084
Lancl3	LanC lantibiotic synthetase component C-like 3 (bacterial)	NM_173414	0.60514	0.0029
Polk	polymerase (DNA directed), kappa	NM_012048	0.60097	0.0017
Rps6ka3	ribosomal protein S6 kinase polypeptide 3	NM_148945	0.60027	0.032
Lyar	Ly1 antibody reactive clone	NM_025281	0.60022	0.0029
Kif11	kinesin family member 11	NM_010615	0.5997	0.018
Hhip	Hedgehog-interacting protein	NM_020259	0.59795	0.0086
Slc16a1	solute carrier family 16 (monocarboxylic acid transporters), member 1	X82438	0.59768	0.013
Hmox1	heme oxygenase (decycling) 1	NM_010442	0.59646	0.0077
Chka	choline kinase alpha	NM_013490	0.59576	0.0035
Tfdp1	transcription factor Dp 1	NM_009361, BU705943	0.59574	0.0044
Bmpr1a	bone morphogenetic protein receptor, type 1A	U04672	0.59482	0.015
Rbm13	RNA binding motif protein 13	NM_026453, BU515489	0.59424	0.0026
Esco2	establishment of cohesion 1 homolog 2 (S. cerevisiae)	NM_028039	0.59296	0.0029
Spata5	spermatogenesis associated 5	NM_021343	0.59266	0.0023
Trmt6	tRNA methyltransferase 6 homolog (S. cerevisiae)	NM_175113	0.59246	0.0038
D0Kist4	DNA segment, KIST 4	NM_008729	0.59214	0.002
Sema3a	sema domain, immunoglobulin domain (Ig), short basic domain, secreted, (semaphorin) 3A	X85993	0.59045	0.0037
Cdc5l	cell division cycle 5-like (S. pombe)	BY386451	0.58838	0.0035
Klk10	kallikrein related-peptidase 10	NM_133712	0.58823	0.016
Dlk2	delta-like 2 homolog (Drosophila)	NM_207666, NM_134120	0.58817	0.0013
4930534B04Rik	RIKEN cDNA 4930534B04 gene	BC076614, NM_181815 BC076614, NM_181815	0.58725	0.018
Hs6st2	heparan sulfate 6-O-sulfotransferase 2	NM_015819	0.5854	0.0077
Mafk	v-maf musculoaponeurotic fibrosarcoma oncogene family, protein K (avian)	NM_010757	0.58471	0.0015
Coro1c	coronin, actin binding protein 1C	NM_011779	0.58394	0.0037
Sept14	septin 14	AK044396	0.58379	0.0029
Eif5b	eukaryotic translation initiation factor 5B	NM_019570	0.58365	0.011
Sdf2l1	stromal cell-derived factor 2-like 1	NM_022324	0.5835	0.014
Tmpo	thymopoietin	AK017463	0.58051	0.0028
Fst	follistatin	NM_008046	0.57995	0.035
Klhl21	kelch-like 21 (Drosophila)	AK007786	0.57842	0.0023
Mgea5	meningioma expressed antigen 5 (hyaluronidase)	AF132214	0.57785	0.0075
Osr1	odd-skipped related 1 (Drosophila)	NM_011859	0.57665	0.0013
Acta1	actin, alpha 1, skeletal muscle	NM_009606	0.57663	0.024
Ccdc86	coiled-coil domain containing 86	NM_023731, AK036812	0.57536	0.0022
		BY484104	0.57448	0.025
Pabpc4	poly A binding protein, cytoplasmic 4	NM_148917, NM_130881, BI660272	0.57376	0.02
Nol9	nucleolar protein 9	NM_028727	0.57201	0.0051
Klhl22	kelch-like 22 (Drosophila)	AI746539	0.57117	0.003
Cdkn1a	cyclin-dependent kinase inhibitor 1A (P21)	NM_007669	0.56954	0.018
		BI080569	0.56732	0.0085
Dusp6	dual specificity phosphatase 6	NM_026268	0.56618	0.018
Exosc6	exosome component 6	NM_028274	0.56568	0.014
Sfrs1	splicing factor, arginine/serine-rich 1 (ASF/SF2)	AK017754	0.56403	0.012
Rad51	RAD51 homolog (S. cerevisiae)	NM_011234	0.56017	0.012
Noc3l	nucleolar complex associated 3 homolog (S. cerevisiae)	NM_021315	0.56013	0.0023
Rassf6	Ras association (RalGDS/AF-6) domain family 6	NM_028478	0.55926	0.0051
		BM936457	0.55845	0.0027
Ubl3	ubiquitin-like 3	AU067714	0.55725	0.0029
Triap1	TP53 regulated inhibitor of apoptosis 1	NM_026933	0.55474	0.0025
Pola1	polymerase (DNA directed), alpha 1	NM_008892	0.55472	0.0044
		BC060724	0.55119	0.0074
F2r	coagulation factor II (thrombin) receptor	NM_010169	0.55006	0.0029
Foxc2	forkhead box C2	NM_013519	0.5462	0.004
Mcpt8	mast cell protease 8	NM_008572	0.54502	0.0028
Tbrg4	transforming growth factor beta regulated gene 4	NM_134011	0.54471	0.0029
Leprel1	leprecan-like 1	NM_173379	0.54406	0.02
1300014I06Rik	RIKEN cDNA 1300014I06 gene	NM_025831	0.54171	0.0036
Actl6a	actin-like 6A	AW475893	0.53979	0.031
Lrrc8c	leucine rich repeat containing 8 family, member C	NM_133897	0.53902	0.0012
Crk	v-crk sarcoma virus CT10 oncogene homolog (avian)	BC012216	0.53692	0.0017
Kirrel3	kin of IRRE like 3 (Drosophila)	NM_026324	0.53569	0.0016
Dnmt1	DNA methyltransferase (cytosine-5) 1	AF175432	0.53298	0.0035
Isg20l1	interferon stimulated exonuclease gene 20-like 1	NM_026531	0.53255	0.037
Heatr3	HEAT repeat containing 3	NM_172757	0.53152	0.0083
3000004C01Rik	RIKEN cDNA 3000004C01 gene	NM_197959	0.53003	0.0052
		NM_008016	0.52891	0.0098
Slc26a3	solute carrier family 26, member 3	BY673982	0.52299	0.0043
C130069I09Rik	RIKEN cDNA C130069I09 gene	BM240956	0.52021	0.0028
Supt16h	suppressor of Ty 16 homolog (S. cerevisiae)	NM_033618	0.5197	0.015
Has2	hyaluronan synthase 2	NM_008216	0.51829	0.0027
Krt80	keratin 80	W29216	0.5152	0.0013
U90926	cDNA sequence U90926	U90926	0.51473	0.0014
Cry1	cryptochrome 1 (photolyase-like)	NM_007771	0.51473	0.0048
Orc1l	origin recognition complex, subunit 1-like (S.cereviaiae)	NM_011015, NM_001014425	0.51212	0.0037
Sacs	sacsin	NM_015788	0.51189	0.0036
Plk2	polo-like kinase 2 (Drosophila)	NM_152804	0.50974	0.0026
Epha2	Eph receptor A2	U07634	0.50927	0.0016
Casp8ap2	caspase 8 associated protein 2	NM_011997	0.50651	0.0045
Fem1b	feminization 1 homolog b (C. elegans)	AK032338	0.50221	0.0029
Lbr	lamin B receptor	NM_133815	0.50125	0.0016
		BB546359	0.50068	0.0016
Bub1	budding uninhibited by benzimidazoles 1 homolog (S. cerevisiae)	AK042932	0.49942	0.0035
Shmt1	serine hydroxymethyltransferase 1 (soluble)	NM_009171	0.4973	0.0011
Lrdd	leucine-rich and death domain containing	NM_022654	0.49592	0.0017
Fosl1	fos-like antigen 1	NM_010235	0.49213	0.0029
Ercc5	excision repair cross-complementing rodent repair deficiency, complementation group 5	NM_011729	0.49212	0.0048
Mybl2	myeloblastosis oncogene-like 2	NM_008652, BG915840	0.48787	0.0077
Kif23	kinesin family member 23	NM_024245	0.4572	0.0023
B230120H23Rik	RIKEN cDNA B230120H23 gene	AA734168	0.45352	0.0029
Rasl11a	RAS-like, family 11, member A	AK004371	0.44825	0.0009
Mpdz	multiple PDZ domain protein	NM_010820	0.44641	0.0043
Klf5	Kruppel-like factor 5	NM_009769	0.44069	0.0017
Slc30a1	solute carrier family 30 (zinc transporter), member 1	NM_009579	0.42995	0.0053
Ppm1d	protein phosphatase 1D magnesium-dependent, delta isoform	NM_016910	0.42473	0.0031
Id2	inhibitor of DNA binding 2	NM_010496	0.41591	0.0044
Ccne2	cyclin E2	NM_009830	0.41205	0.0035
Irx5	Iroquois related homeobox 5 (Drosophila)	NM_018826	0.40295	0.0029
Slc19a2	solute carrier family 19 (thiamine transporter), member 2	NM_054087	0.38071	0.0009
P2ry5	purinergic receptor P2Y, G-protein coupled, 5	NM_175116	0.37096	0.0029
Ctgf	connective tissue growth factor	NM_010217	0.36362	0.002
Slc35d1	solute carrier family 35 (UDP-glucuronic acid/UDP-N-acetylgalactosamine dual transporter), member D1	AI506124	0.35689	0.0026
6230427J02Rik	RIKEN cDNA 6230427J02 gene	NM_026597	0.3415	0.0036
Edn1	endothelin 1	NM_010104	0.33035	0.0026
Gtse1	G two S phase expressed protein 1	NM_013882	0.31903	0.0017
Mdm2	transformed mouse 3T3 cell double minute 2	NM_010786	0.31784	0.0022
Dennd2c	DENN/MADD domain containing 2C	NM_177857	0.30211	0.002
Dffb	DNA fragmentation factor, beta subunit	NM_007859	0.23893	0.0031
