# Supplementary material for: Differential RelA- and RelB-dependent gene transcription in LTβR-stimulated mouse embryonic fibroblasts
Source: BMC Genomics. 2008 Dec 16;9:606. doi: 10.1186/1471-2164-9-606 (PMC2637282; doi:10.1186/1471-2164-9-606)
Supplement: Additional file 2 — LTβR-responsive genes in wt cells. List of genes that were significantly regulated in wt cells, but not in relA-/- or relB-/- cells (10 h; upregulation, cat I/1, n = 161; downregulation, cat I/2, n = 205). [file 1471-2164-9-606-S2.xls]

## Sheet: Cat I 1
Gene Symbol	Description	GenBank AccNo	FC wt	FC relA-/-	FC relB-/-	p wt	p relA-/-	p relB-/-
1810011O10Rik	RIKEN cDNA 1810011O10 gene	NM_026931	2.71	0.45	1.87	0.0047	>0.05	>0.05
2610110G12Rik	RIKEN cDNA 2610110G12 gene	AK002569	2.63	0.65	1.85	0.0082	>0.05	>0.05
Ubd	ubiquitin D	NM_023137	2.51	2.34	3	0.026	>0.05	>0.05
Il18	interleukin 18	NM_008360, BU700305	2.47	0.93	0.71	0.0012	>0.05	>0.05
Ptgfr	prostaglandin F receptor	NM_008966	2.3	0.89	1.19	0.00051	>0.05	>0.05
Bdh2	3-hydroxybutyrate dehydrogenase, type 2	NM_027208	2.12	0.9	0.55	0.014	>0.05	>0.05
6720475J19Rik	RIKEN cDNA 6720475J19 gene	BC054084, CA494672, BY304860, CV784461	2.09	0.71	1.54	0.035	>0.05	>0.05
Kcnk3	potassium channel, subfamily K, member 3	NM_010608	2.06	1.22	1.12	0.0052	>0.05	>0.05
Fcgrt	Fc receptor, IgG, alpha chain transporter	NM_010189	2.04	1.3	1.35	0.014	>0.05	>0.05
Hist2h2aa1	histone cluster 2, H2aa1	NM_013549, CA452155	2.02	1.04	1	0.0074	>0.05	>0.05
Mllt11	myeloid/lymphoid or mixed-lineage leukemia (trithorax homolog, Drosophila); translocated to, 11	NM_019914	2.02	1.16	1.29	0.00062	>0.05	>0.05
C8g	complement component 8, gamma subunit	NM_027062	2	0.74	0.45	0.0043	>0.05	>0.05
Pamci	peptidylglycine alpha-amidating monooxygenase COOH-terminal interactor	NM_146240	2	3.55	1.58	0.013	>0.05	>0.05
Lypd2	Ly6/Plaur domain containing 2	AI529499	2	0.91	0.72	0.018	>0.05	>0.05
Serpinb1a	serine (or cysteine) peptidase inhibitor, clade B, member 1a	NM_025429	1.97	0.8	1.17	0.00062	>0.05	>0.05
Hp	haptoglobin	NM_017370	1.94	1.55	0.65	0.0035	>0.05	>0.05
Zfp455	zinc finger protein 455	NM_183156	1.94	2.34	7.07	0.019	>0.05	>0.05
Col6a1	procollagen, type VI, alpha 1	NM_009933	1.93	0.78	1.28	0.0098	>0.05	>0.05
		AI603927	1.92	1.13	0.99	0.024	>0.05	>0.05
Tlr2	toll-like receptor 2	NM_011905	1.91	1.24	1.18	0.0026	>0.05	>0.05
Nrp2	neuropilin 2	BF450106	1.89	1.35	1.01	0.0025	>0.05	>0.05
Traf1	Tnf receptor-associated factor 1	NM_009421	1.89	0.12	1.35	0.0043	>0.05	>0.05
Ndrg4	N-myc downstream regulated gene 4	NM_145602	1.88	1.02	1.29	0.0026	>0.05	>0.05
Trp53inp2	transformation related protein 53 inducible nuclear protein 2	NM_178111	1.88	1.29	1.1	0.0074	>0.05	>0.05
Jarid1b	jumonji, AT rich interactive domain 1B (Rbp2 like)	NM_152895	1.87	1.27	1.26	0.0089	>0.05	>0.05
Acy3	aspartoacylase (aminoacylase) 3	NM_027857	1.87	0.81	2.09	0.0071	>0.05	>0.05
C1s	complement component 1, s subcomponent	NM_144938, NM_173864	1.86	0.32	14.3	0.014	>0.05	>0.05
Csrp2	cysteine and glycine-rich protein 2	NM_007792	1.85	0.96	1.31	0.0083	>0.05	>0.05
Nov	nephroblastoma overexpressed gene	NM_010930	1.85	0.87	1	0.0034	>0.05	>0.05
Tubg2	tubulin, gamma 2	NM_134028	1.85	1.4	1.24	0.015	>0.05	>0.05
Postn	periostin, osteoblast specific factor	NM_015784	1.84	0.91	1.16	0.0029	>0.05	>0.05
		BB151309	1.83	0.98	0.85	0.0082	>0.05	>0.05
Parp8	poly (ADP-ribose) polymerase family, member 8	C85455	1.82	1.1	0.89	0.0047	>0.05	>0.05
Klc4	kinesin light chain 4	NM_029091	1.81	1.1	1.09	0.0028	>0.05	>0.05
Ssbp3	single-stranded DNA binding protein 3	BE947977	1.8	1.11	1.16	0.0029	>0.05	>0.05
Lama2	laminin, alpha 2	NM_008481	1.78	0.97	1.32	0.0023	>0.05	>0.05
Pltp	phospholipid transfer protein	NM_011125, W09204	1.78	1.29	1.3	0.011	>0.05	>0.05
Apod	apolipoprotein D	NM_007470	1.78	0.49	0.34	0.02	>0.05	>0.05
Jun	Jun oncogene	NM_010591, AI324297	1.77	0.97	0.78	0.0063	>0.05	>0.05
Tsc22d3	TSC22 domain family 3	NM_010286	1.77	0.3	1.24	0.0085	>0.05	>0.05
9030607L17Rik	RIKEN cDNA 9030607L17 gene	NM_027829	1.77	2.63	1.36	0.0024	>0.05	>0.05
Cx3cl1	chemokine (C-X3-C motif) ligand 1	NM_009142	1.77	0.9	0.96	0.0037	>0.05	>0.05
Phyh	phytanoyl-CoA hydroxylase	NM_010726	1.76	1.12	1.26	0.0051	>0.05	>0.05
Flywch2	FLYWCH family member 2	NM_029798	1.75	1.26	0.09	0.0037	>0.05	>0.05
Tm7sf2	transmembrane 7 superfamily member 2	NM_028454	1.74	1.11	1.08	0.0018	>0.05	>0.05
2210010N04Rik	RIKEN cDNA 2210010N04 gene	AB093295	1.72	1.25	1.06	0.0015	>0.05	>0.05
Nfatc4	nuclear factor of activated T-cells, cytoplasmic, calcineurin-dependent 4	NM_023699	1.72	1.3	1.27	0.0029	>0.05	>0.05
Hacl1	2-hydroxyacyl-CoA lyase 1	NM_019975	1.71	1.07	1.13	0.0038	>0.05	>0.05
Sulf2	sulfatase 2	NM_028072	1.7	1.04	1.01	0.02	>0.05	>0.05
Med13l	mediator complex subunit 13-like	AK088795	1.7	1.14	1.1	0.0026	>0.05	>0.05
Pdk2	pyruvate dehydrogenase kinase, isoenzyme 2	NM_133667	1.69	0.85	1.31	0.0046	>0.05	>0.05
Cyp4v3	cytochrome P450, family 4, subfamily v, polypeptide 3	NM_133969	1.69	1.28	1.27	0.0027	>0.05	>0.05
Speer4b	spermatogenesis associated glutamate (E)-rich protein 4b	NM_028561	1.68	0.82	0.8	0.019	>0.05	>0.05
Crip1	cysteine-rich protein 1 (intestinal)	NM_007763	1.68	1	0.92	0.0035	>0.05	>0.05
Ahdc1	AT hook, DNA binding motif, containing 1	NM_146155	1.68	1.27	1.28	0.0031	>0.05	>0.05
Cnp	2',3'-cyclic nucleotide 3' phosphodiesterase	NM_009923, AI839052	1.67	1.04	1.15	0.0026	>0.05	>0.05
Gpr153	G protein-coupled receptor 153	NM_178406	1.67	1.38	1.17	0.0022	>0.05	>0.05
Cebpd	CCAAT/enhancer binding protein (C/EBP), delta	NM_007679	1.66	1.31	1.08	0.013	>0.05	>0.05
Wbscr27	Williams Beuren syndrome chromosome region 27 (human)	NM_024479	1.66	0.96	1.1	0.013	>0.05	>0.05
Nucb1	nucleobindin 1	NM_008749	1.66	0.91	1.32	0.035	>0.05	>0.05
Dusp1	dual specificity phosphatase 1	NM_013642	1.66	0.68	0.78	0.017	>0.05	>0.05
Yipf2	Yip1 domain family, member 2	NM_138303	1.65	1.42	1.19	0.048	>0.05	>0.05
Noxo1	NADPH oxidase organizer 1	NM_027988, AK088226	1.65	0.66	1.32	0.0038	>0.05	>0.05
Arhgef19	Rho guanine nucleotide exchange factor (GEF) 19	NM_172520	1.65	1.52	1.13	0.00062	>0.05	>0.05
Lyplal1	lysophospholipase-like 1	NM_146106	1.65	1.19	1.14	0.006	>0.05	>0.05
Klhl24	kelch-like 24 (Drosophila)	AK046446	1.65	0.16	2	0.0083	>0.05	>0.05
Ing4	inhibitor of growth family, member 4	NM_133345	1.65	1.29	1.09	0.0045	>0.05	>0.05
Col3a1	procollagen, type III, alpha 1	NM_009930	1.64	1.13	1.12	0.0072	>0.05	>0.05
Cxx1c	CAAX box 1 homolog C (human)	NM_028375, BQ177957	1.64	0.71	0.85	0.015	>0.05	>0.05
Lims1	LIM and senescent cell antigen-like domains 1	NM_026148	1.64	0.87	0.98	0.0031	>0.05	>0.05
Wnt10b	wingless related MMTV integration site 10b	NM_011718	1.64	0.59	1.13	0.0074	>0.05	>0.05
Rftn2	raftlin family member 2	BC038341	1.63	1.37	1.36	0.02	>0.05	>0.05
Pik3ip1	phosphoinositide-3-kinase interacting protein 1	NM_178149	1.63	2.47	1.22	0.012	>0.05	>0.05
Vcan	versican	D28599	1.63	0.97	1.24	0.006	>0.05	>0.05
Ccdc80	coiled-coil domain containing 80	NM_026439	1.63	1.16	0.94	0.0065	>0.05	>0.05
Ifih1	interferon induced with helicase C domain 1	NM_027835	1.62	1.09	1.03	0.048	>0.05	>0.05
Dnase2a	deoxyribonuclease II alpha	AF045741	1.62	1.42	1.2	0.005	>0.05	>0.05
S3-12	plasma membrane associated protein, S3-12	NM_020568	1.62	0.75	1.71	0.0038	>0.05	>0.05
Fos	FBJ osteosarcoma oncogene	NM_010234	1.62	1.41	1.19	0.0013	>0.05	>0.05
Loh11cr2a	loss of heterozygosity, 11, chromosomal region 2, gene A homolog (human)	NM_172767	1.62	1.13	1.2	0.0073	>0.05	>0.05
0610030E20Rik	RIKEN cDNA 0610030E20 gene	AK085662	1.62	1.42	1.24	0.0077	>0.05	>0.05
Stoml1	stomatin-like 1	NM_026942	1.61	1.18	1.37	0.037	>0.05	>0.05
Depdc6	DEP domain containing 6	AK080874	1.6	0.58	0.95	0.015	>0.05	>0.05
Pea15a	phosphoprotein enriched in astrocytes 15A	NM_011063	1.6	0.95	1.07	0.0074	>0.05	>0.05
Rfxank	regulatory factor X-associated ankyrin-containing protein	L43164	1.6	1.36	1.28	0.0038	>0.05	>0.05
Flot1	flotillin 1	NM_008027	1.6	1.07	1.3	0.023	>0.05	>0.05
Limd2	LIM domain containing 2	NM_172397, CV561766	1.6	1.06	1.27	0.0084	>0.05	>0.05
Pld3	phospholipase D family, member 3	NM_011116	1.59	0.97	1.31	0.016	>0.05	>0.05
4733401H18Rik	RIKEN cDNA 4733401H18 gene	NM_023247	1.59	1.05	1.05	0.0038	>0.05	>0.05
Ctsa	cathepsin A	NM_008906	1.59	0.8	1.24	0.0074	>0.05	>0.05
Zfp609	zinc finger protein 609	BG070986	1.58	1.65	0.79	0.02	>0.05	>0.05
Pdgfrl	platelet-derived growth factor receptor-like	NM_026840	1.57	1.44	0.93	0.0027	>0.05	>0.05
Pcdhb17	protocadherin beta 17	NM_053142	1.57	1.27	1.19	0.011	>0.05	>0.05
Tcea3	transcription elongation factor A (SII), 3	NM_011542	1.57	8.98	1.04	0.0094	>0.05	>0.05
Ifitm3	interferon induced transmembrane protein 3	NM_025378, AV074019	1.57	1.42	1.34	0.0016	>0.05	>0.05
Sfrs17b	splicing factor, arginine/serine-rich 17b	AK048769	1.57	1.57	1.7	0.0045	>0.05	>0.05
Bach1	BTB and CNC homology 1	NM_007520	1.56	1.11	0.9	0.024	>0.05	>0.05
Npy1r	neuropeptide Y receptor Y1	NM_010934	1.56	0.26	1.6	0.0017	>0.05	>0.05
Selm	selenoprotein M	NM_053267	1.56	1.27	0.98	0.014	>0.05	>0.05
Gpr18	G protein-coupled receptor 18	AI649000	1.56	0.96	0.89	0.012	>0.05	>0.05
Zfp157	zinc finger protein 157	NM_028130, CR515027	1.56	1.54	1.19	0.0044	>0.05	>0.05
Perq1	PERQ amino acid rich, with GYF domain 1	NM_031408	1.55	0.96	1.2	0.0061	>0.05	>0.05
Hsd3b7	hydroxy-delta-5-steroid dehydrogenase, 3 beta- and steroid delta-isomerase 7	NM_133943	1.55	1.07	1.27	0.011	>0.05	>0.05
Gnb5	guanine nucleotide binding protein, beta 5	NM_010313, NM_138719	1.54	1.23	1.27	0.0035	>0.05	>0.05
Adcy9	adenylate cyclase 9	NM_009624	1.54	0.95	1.28	0.0017	>0.05	>0.05
Fbxl13	F-box and leucine-rich repeat protein 13	AK018071	1.54	0.98	1.17	0.0029	>0.05	>0.05
Btbd3	BTB (POZ) domain containing 3	NM_145534, NM_001025431	1.54	0.72	1.22	0.0064	>0.05	>0.05
		BE949279	1.54	0.27	0.83	0.038	>0.05	>0.05
Wdsub1	WD repeat, SAM and U-box domain containing 1	NM_028118	1.54	1.14	0.99	0.035	>0.05	>0.05
Gdpd2	glycerophosphodiester phosphodiesterase domain containing 2	NM_023608	1.54	1.26	1.09	0.0029	>0.05	>0.05
Macrod1	MACRO domain containing 1	NM_134147	1.54	0.99	1.16	0.01	>0.05	>0.05
Emilin2	elastin microfibril interfacer 2	NM_145158	1.54	1.13	1.18	0.011	>0.05	>0.05
Ctsl	cathepsin L	NM_009984	1.54	0.86	1.32	0.013	>0.05	>0.05
Mustn1	musculoskeletal, embryonic nuclear protein 1	NM_181390	1.54	1.3	0.91	0.018	>0.05	>0.05
Ogn	osteoglycin	NM_008760	1.54	0.65	1.01	0.015	>0.05	>0.05
Tapbpl	TAP binding protein-like	NM_145391	1.53	0.93	1.27	0.0053	>0.05	>0.05
Stat3	signal transducer and activator of transcription 3	NM_011486, NM_213659, NM_213660	1.53	1.28	0.96	0.0064	>0.05	>0.05
Calml4	calmodulin-like 4	NM_138304	1.53	0.78	0.93	0.018	>0.05	>0.05
Anks3	ankyrin repeat and sterile alpha motif domain containing 3	NM_028301	1.53	1.12	1.26	0.0026	>0.05	>0.05
Tspo	translocator protein	NM_009775	1.53	1.04	1.1	0.016	>0.05	>0.05
Gpr173	G-protein coupled receptor 173	BC057636	1.53	0.72	3.98	0.014	>0.05	>0.05
Crlf1	cytokine receptor-like factor 1	NM_018827, CB205574	1.53	0.4	1.14	0.0026	>0.05	>0.05
Il11ra1	interleukin 11 receptor, alpha chain 1	NM_010549, NM_010550	1.53	0.82	0.82	0.021	>0.05	>0.05
Gper	G protein-coupled estrogen receptor 1	NM_029771	1.52	1.62	0.93	0.0038	>0.05	>0.05
5330431K02Rik	RIKEN cDNA 5330431K02 gene	NM_026606	1.52	0.51	0.97	0.0052	>0.05	>0.05
Ccdc90b	coiled-coil domain containing 90B	NM_025515, BC034878	1.52	1.36	1.21	0.0016	>0.05	>0.05
Pxmp4	peroxisomal membrane protein 4	NM_021534	1.52	0.96	0.95	0.034	>0.05	>0.05
Bphl	biphenyl hydrolase-like (serine hydrolase, breast epithelial mucin-associated antigen)	NM_026512	1.52	1	1.18	0.01	>0.05	>0.05
1700013M08Rik	RIKEN cDNA 1700013M08 gene	AV262208	1.52	0.28	0.83	0.028	>0.05	>0.05
Ctf1	cardiotrophin 1	NM_007795	1.52	1.11	1.16	0.0074	>0.05	>0.05
Loh11cr2a	loss of heterozygosity, 11, chromosomal region 2, gene A homolog (human)	NM_172767	1.52	1.05	1.29	0.0011	>0.05	>0.05
Sepp1	selenoprotein P, plasma, 1	NM_009155	1.52	0.51	1.23	0.0084	>0.05	>0.05
Txlnb	taxilin beta	NM_138628	1.52	1.13	1.68	0.0096	>0.05	>0.05
Tspyl4	TSPY-like 4	NM_030203	1.51	1.08	0.92	0.0037	>0.05	>0.05
4933404O12Rik	RIKEN cDNA 4933404O12 gene	AK016656	1.5	0.73	0.91	0.045	>0.05	>0.05
		BF660533	1.5	1.09	0.88	0.02	>0.05	>0.05
Mycbp	c-myc binding protein	BC019958	1.5	4.39	1.59	0.02	>0.05	>0.05
Pxmp4	peroxisomal membrane protein 4	NM_021534	1.5	1.33	0.99	0.0016	>0.05	>0.05
Col27a1	procollagen, type XXVII, alpha 1	AK017766	1.5	1.22	0.82	0.0023	>0.05	>0.05
Aspn	asporin	NM_025711	1.5	1.26	1.11	0.026	>0.05	>0.05
Pold4	polymerase (DNA-directed), delta 4	NM_027196	1.5	1.1	1.27	0.0018	>0.05	>0.05
Spa17	sperm autoantigenic protein 17	NM_011449	1.5	1.03	1.26	0.016	>0.05	>0.05
Nbr1	neighbor of Brca1 gene 1	NM_008676	1.5	1.29	1.35	0.039	>0.05	>0.05
Ctxn1	cortexin 1	NM_183315	1.5	1.29	1.29	0.0021	>0.05	>0.05
Cbx8	chromobox homolog 8 (Drosophila Pc class)	NM_013926	1.5	1.58	1.2	0.0052	>0.05	>0.05
Cul7	cullin 7	NM_025611	1.5	1.3	1.16	0.0027	>0.05	>0.05
BC021381	cDNA sequence BC021381	NM_145382	1.49	1.15	0.97	0.0051	>0.05	>0.05
Grcc10	gene rich cluster, C10 gene	NM_013535	1.49	1.11	1.28	0.0029	>0.05	>0.05
Pts	6-pyruvoyl-tetrahydropterin synthase	NM_011220	1.49	1.11	1.28	0.016	>0.05	>0.05
0610009L18Rik	RIKEN cDNA 0610009L18 gene	CN832135	1.49	1.64	1.54	0.035	>0.05	>0.05
Ptprs	protein tyrosine phosphatase, receptor type, S	AK035845	1.49	1.35	0.91	0.0076	>0.05	>0.05
Crem	cAMP responsive element modulator	NM_013498	1.49	1.01	1.83	0.0026	>0.05	>0.05
Rcn3	reticulocalbin 3, EF-hand calcium binding domain	NM_026555	1.49	1.15	0.99	0.0032	>0.05	>0.05
Aox4	aldehyde oxidase 4	NM_023631	1.49	0.88	0.95	0.038	>0.05	>0.05
4931406C07Rik	RIKEN cDNA 4931406C07 gene	NM_133732	1.48	1.25	1.14	0.0009	>0.05	>0.05
Tmem160	transmembrane protein 160	NM_026938	1.48	1.33	1.27	0.0083	>0.05	>0.05
Clk2	CDC-like kinase 2	NM_007712	1.48	1.07	1.35	0.0044	>0.05	>0.05
1110058L19Rik	RIKEN cDNA 1110058L19 gene	NM_026503	1.48	1.36	1.24	0.0058	>0.05	>0.05
		BB032692	1.48	0.83	1.27	0.037	>0.05	>0.05
Penk1	preproenkephalin 1	NM_001002927	1.48	1.37	1.03	0.0029	>0.05	>0.05
5330421F07Rik	RIKEN cDNA 5330421F07 gene	AK019901	1.48	0.84	1.01	0.018	>0.05	>0.05

## Sheet: Cat I 2
Gene Symbol	Description	GenBank AccNo	FC wt	FC relA-/-	FC relB-/-	p wt	p relA-/-	p relB-/-
Fastkd3	FAST kinase domains 3	NM_027123	0.68	0.89	0.76	0.0025	>0.05	>0.05
Mtm1	X-linked myotubular myopathy gene 1	NM_019926	0.68	1.46	3.8	0.048	>0.05	>0.05
Mpp6	membrane protein, palmitoylated 6 (MAGUK p55 subfamily member 6)	NM_019939	0.67	0.96	0.89	0.0088	>0.05	>0.05
Bub1b	budding uninhibited by benzimidazoles 1 homolog, beta (S. cerevisiae)	NM_009773	0.67	0.68	0.77	0.019	>0.05	>0.05
Smo	smoothened homolog (Drosophila)	NM_176996	0.67	1.08	0.94	0.037	>0.05	>0.05
1300001I01Rik	RIKEN cDNA 1300001I01 gene	BC072573	0.67	0.77	0.8	0.012	>0.05	>0.05
Carhsp1	calcium regulated heat stable protein 1	NM_025821	0.67	0.86	0.98	0.0052	>0.05	>0.05
Mcm10	minichromosome maintenance deficient 10 (S. cerevisiae)	NM_027290	0.67	0.97	0.87	0.003	>0.05	>0.05
Mki67	antigen identified by monoclonal antibody Ki 67	X82786	0.67	0.85	0.81	0.0064	>0.05	>0.05
Msx2	homeo box, msh-like 2	NM_013601	0.67	1.34	0.86	0.0026	>0.05	>0.05
Wdr77	WD repeat domain 77	W40933	0.67	0.67	0.96	0.014	>0.05	>0.05
Larp2	La ribonucleoprotein domain family, member 2	BC025528	0.67	0.97	0.75	0.015	>0.05	>0.05
Pdgfa	platelet derived growth factor, alpha	NM_008808	0.67	0.91	1.25	0.014	>0.05	>0.05
Atf6	activating transcription factor 6	AK036335	0.67	0.89	0.84	0.034	>0.05	>0.05
Reep4	receptor accessory protein 4	NM_180588, CR517157	0.67	0.95	0.94	0.023	>0.05	>0.05
B4galt6	UDP-Gal:betaGlcNAc beta 1,4-galactosyltransferase, polypeptide 6	NM_019737	0.67	0.79	0.93	0.0044	>0.05	>0.05
Pcgf5	polycomb group ring finger 5	NM_029508	0.67	0.86	0.75	0.002	>0.05	>0.05
BC030867	cDNA sequence BC030867	NM_153544	0.67	0.83	0.86	0.018	>0.05	>0.05
Nol1	nucleolar protein 1	NM_138747	0.67	0.93	0.9	0.0016	>0.05	>0.05
Smad4	MAD homolog 4 (Drosophila)	NM_008540	0.67	0.87	0.86	0.019	>0.05	>0.05
		AK172953	0.67	0.83	1.11	0.044	>0.05	>0.05
Aurkb	aurora kinase B	NM_011496	0.67	0.82	1.2	0.036	>0.05	>0.05
Tram1	translocating chain-associating membrane protein 1	NM_028173	0.67	1.12	0.91	0.0077	>0.05	>0.05
Ptk2b	PTK2 protein tyrosine kinase 2 beta	AK018031	0.67	1.06	1.01	0.0023	>0.05	>0.05
Neil3	nei like 3 (E. coli)	NM_146208	0.67	0.84	0.89	0.0075	>0.05	>0.05
Timm8a1	translocase of inner mitochondrial membrane 8 homolog a1 (yeast)	NM_013898, AK090079	0.67	0.91	1.05	0.013	>0.05	>0.05
		AW555091	0.67	1.22	0.98	0.02	>0.05	>0.05
Lhx2	LIM homeobox protein 2	NM_010710	0.67	0.82	0.87	0.0034	>0.05	>0.05
Zcchc8	zinc finger, CCHC domain containing 8	NM_027494	0.67	0.6	1.15	0.021	>0.05	>0.05
2610024E20Rik	RIKEN cDNA 2610024E20 gene	NM_146084, CA315512	0.67	0.8	0.97	0.018	>0.05	>0.05
Tceb1	transcription elongation factor B (SIII), polypeptide 1	BB197688	0.66	0.8	0.94	0.018	>0.05	>0.05
Nsun2	NOL1/NOP2/Sun domain family 2	NM_145354	0.66	0.92	1.06	0.023	>0.05	>0.05
Camsap1l1	calmodulin regulated spectrin-associated protein 1-like 1	AK122436	0.66	0.85	0.82	0.013	>0.05	>0.05
Hhat	hedgehog acyltransferase	NM_144881	0.66	0.66	0.89	0.015	>0.05	>0.05
Pros1	protein S (alpha)	AI303165	0.66	1.66	0.98	0.0069	>0.05	>0.05
0610010F05Rik	RIKEN cDNA 0610010F05 gene	NM_027860	0.66	1.01	1.18	0.013	>0.05	>0.05
Smc2	structural maintenance of chromosomes 2	NM_008017	0.66	1.1	0.82	0.0057	>0.05	>0.05
Pitpnb	phosphatidylinositol transfer protein, beta	U46934	0.66	0.59	0.93	0.02	>0.05	>0.05
Nup50	nucleoporin 50	AF251799	0.66	1.12	0.77	0.037	>0.05	>0.05
Sema3d	sema domain, immunoglobulin domain (Ig), short basic domain, secreted, (semaphorin) 3D	NM_028882	0.66	0.69	0.47	0.0049	>0.05	>0.05
Pdgfd	platelet-derived growth factor, D polypeptide	NM_027924	0.66	0.81	0.83	0.0061	>0.05	>0.05
Nat13	N-acetyltransferase 13	NM_028108, AW986799	0.66	1.06	1.17	0.014	>0.05	>0.05
Kti12	KTI12 homolog, chromatin associated (S. cerevisiae)	NM_029571	0.66	0.97	0.74	0.011	>0.05	>0.05
Plk4	polo-like kinase 4 (Drosophila)	NM_011495	0.66	0.88	0.97	0.008	>0.05	>0.05
Cenpf	centromere protein F	AF194970	0.66	1.01	0.75	0.026	>0.05	>0.05
Sac3d1	SAC3 domain containing 1	NM_133678	0.66	1.06	1.09	0.008	>0.05	>0.05
Rock1	Rho-associated coiled-coil containing protein kinase 1	NM_009071	0.66	0.73	0.78	0.011	>0.05	>0.05
Ddi2	DNA-damage inducible protein 2	NM_023544, NM_001017966	0.66	0.72	0.78	0.045	>0.05	>0.05
Rai14	retinoic acid induced 14	NM_030690	0.65	0.69	0.83	0.0045	>0.05	>0.05
Cbln1	cerebellin 1 precursor protein	NM_019626	0.65	0.94	2.06	0.021	>0.05	>0.05
Fkbp5	FK506 binding protein 5	NM_010220	0.65	0.74	1.06	0.003	>0.05	>0.05
2310022K01Rik	RIKEN cDNA 2310022K01 gene	AK129228	0.65	0.48	0.9	0.0027	>0.05	>0.05
6430548G04		AV344904	0.65	0.69	1.36	0.018	>0.05	>0.05
Stag1	stromal antigen 1	Z75332	0.65	0.66	1.01	0.014	>0.05	>0.05
1810013L24Rik	RIKEN cDNA 1810013L24 gene	BB794693	0.65	0.83	0.78	0.034	>0.05	>0.05
Mcm3	minichromosome maintenance deficient 3 (S. cerevisiae)	NM_008563	0.65	1.04	0.94	0.0035	>0.05	>0.05
Alg13	asparagine-linked glycosylation 13 homolog (S. cerevisiae)	NM_026247, NM_177130	0.65	4.06	0.75	0.0037	>0.05	>0.05
Dcun1d1	DCUN1D1 DCN1, defective in cullin neddylation 1, domain containing 1 (S. cerevisiae)	NM_033623	0.65	0.83	0.94	0.012	>0.05	>0.05
Zbtb41	zinc finger and BTB domain containing 41 homolog	NM_172643	0.65	0.93	0.94	0.027	>0.05	>0.05
Tspyl1	testis-specific protein, Y-encoded-like 1	NM_009433	0.65	0.65	1.07	0.014	>0.05	>0.05
Nuak2	NUAK family, SNF1-like kinase, 2	NM_028778	0.65	1.32	0.92	0.0056	>0.05	>0.05
Trim44	tripartite motif-containing 44	NM_020267	0.65	1.1	1.06	0.013	>0.05	>0.05
Strbp	spermatid perinuclear RNA binding protein	NM_009261	0.65	0.96	0.9	0.011	>0.05	>0.05
Il1rap	interleukin 1 receptor accessory protein	NM_134103	0.65	1.1	0.93	0.0061	>0.05	>0.05
Enoph1	enolase-phosphatase 1	NM_026421	0.65	0.94	0.81	0.0053	>0.05	>0.05
Cstf2	cleavage stimulation factor, 3' pre-RNA subunit 2	BC036719	0.65	0.96	1.02	0.028	>0.05	>0.05
Wwc1	WW, C2 and coiled-coil domain containing 1	AK220259	0.65	0.84	0.75	0.0037	>0.05	>0.05
Usp1	ubiquitin specific peptdiase 1	NM_146144, AW321832	0.65	0.99	0.94	0.0029	>0.05	>0.05
6230416J20Rik	RIKEN cDNA 6230416J20 gene	NM_173400	0.65	0.98	0.9	0.011	>0.05	>0.05
Ankrd41	ankyrin repeat domain 41	NM_172756	0.65	0.79	1.08	0.011	>0.05	>0.05
Hnrnpu	heterogeneous nuclear ribonucleoprotein U	NM_016805	0.65	0.82	0.9	0.0013	>0.05	>0.05
Rnpc3	RNA-binding region (RNP1, RRM) containing 3	NM_026043	0.64	0.94	0.89	0.05	>0.05	>0.05
Mybbp1a	MYB binding protein (P160) 1a	NM_016776	0.64	0.78	1.02	0.0029	>0.05	>0.05
Hiatl1	hippocampus abundant transcript-like 1	NM_133680	0.64	0.74	0.78	0.011	>0.05	>0.05
Abce1	ATP-binding cassette, sub-family E (OABP), member 1	NM_015751	0.64	1.04	0.81	0.0061	>0.05	>0.05
Vps36	vacuolar protein sorting 36 (yeast)	AK013045	0.64	0.95	0.84	0.0076	>0.05	>0.05
Cpt1a	carnitine palmitoyltransferase 1a, liver	NM_013495	0.64	0.9	0.74	0.0051	>0.05	>0.05
Canx	calnexin	NM_007597, BI110357	0.64	0.86	0.95	0.028	>0.05	>0.05
Ifrd2	interferon-related developmental regulator 2	NM_025903	0.64	0.92	1.05	0.012	>0.05	>0.05
Actl6a	actin-like 6A	NM_019673	0.64	0.95	1.06	0.0058	>0.05	>0.05
Prkci	protein kinase C, iota	NM_008857	0.64	0.92	0.75	0.042	>0.05	>0.05
Gabpb1	GA repeat binding protein, beta 1	NM_010249, NM_207669, BF302188	0.64	0.65	0.85	0.0012	>0.05	>0.05
Ppat	phosphoribosyl pyrophosphate amidotransferase	AK017664	0.64	0.96	0.92	0.019	>0.05	>0.05
Suv39h1	suppressor of variegation 3-9 homolog 1 (Drosophila)	NM_011514	0.64	0.76	0.77	0.0074	>0.05	>0.05
Itpr2	inositol 1,4,5-triphosphate receptor 2	AI643879	0.64	0.42	0.83	0.0067	>0.05	>0.05
Trip13	thyroid hormone receptor interactor 13	BC064315	0.64	0.85	0.75	0.0015	>0.05	>0.05
Rbm19	RNA binding motif protein 19	NM_028762	0.64	0.77	0.94	0.0028	>0.05	>0.05
Thumpd1	THUMP domain containing 1	NM_145585	0.64	0.81	0.89	0.028	>0.05	>0.05
Sac3d1	SAC3 domain containing 1	AK014138	0.64	1.28	1.23	0.0042	>0.05	>0.05
Ercc6l	excision repair cross-complementing rodent repair deficiency complementation group 6 - like	NM_146235	0.64	1.01	0.91	0.0082	>0.05	>0.05
Bmi1	Bmi1 polycomb ring finger oncogene	NM_007552, BC083100	0.64	0.4	0.97	0.0037	>0.05	>0.05
Nup155	nucleoporin 155	AF322375	0.63	0.78	1.08	0.0074	>0.05	>0.05
Eif5	eukaryotic translation initiation factor 5	BC042622	0.63	1.03	0.84	0.0029	>0.05	>0.05
Mthfd1	methylenetetrahydrofolate dehydrogenase (NADP+ dependent), methenyltetrahydrofolate cyclohydrolase, formyltetrahydrofolate synthase	NM_138745	0.63	0.62	0.96	0.0052	>0.05	>0.05
Mapk14	mitogen activated protein kinase 14	NM_011951	0.63	0.91	0.75	0.026	>0.05	>0.05
Rrp9	RRP9, small subunit (SSU) processome component, homolog (yeast)	NM_145620	0.63	0.88	0.87	0.0075	>0.05	>0.05
2700038G22Rik	RIKEN cDNA 2700038G22 gene	AK002390	0.63	1.54	0.97	0.0074	>0.05	>0.05
Chrnb1	cholinergic receptor, nicotinic, beta polypeptide 1 (muscle)	NM_009601	0.63	1.14	0.96	0.013	>0.05	>0.05
Birc5	baculoviral IAP repeat-containing 5	NM_009689, NM_001012273, NM_001012272	0.63	0.8	0.92	0.0074	>0.05	>0.05
Dnajb1	DnaJ (Hsp40) homolog, subfamily B, member 1	NM_018808	0.63	0.96	0.88	0.013	>0.05	>0.05
Grwd1	glutamate-rich WD repeat containing 1	NM_153419	0.63	0.94	0.79	0.00064	>0.05	>0.05
Ccny	cyclin Y	AK014507	0.63	0.68	0.83	0.02	>0.05	>0.05
Cenpi	centromere protein I	NM_145924	0.63	0.9	0.81	0.0026	>0.05	>0.05
Dusp7	dual specificity phosphatase 7	NM_153459	0.63	1.25	1.03	0.042	>0.05	>0.05
Prss23	protease, serine, 23	W71532	0.63	0.77	0.74	0.0027	>0.05	>0.05
Nol5	nucleolar protein 5	NM_018868	0.63	0.67	0.83	0.0039	>0.05	>0.05
Gart	phosphoribosylglycinamide formyltransferase	NM_010256	0.63	0.79	0.97	0.019	>0.05	>0.05
Narg1	NMDA receptor-regulated gene 1	NM_053089	0.63	0.68	0.89	0.0035	>0.05	>0.05
Rpo1-2	RNA polymerase 1-2	NM_009086	0.62	0.85	0.94	0.0038	>0.05	>0.05
1190005P17Rik	RIKEN cDNA 1190005P17 gene	NM_025431	0.62	0.77	1.03	0.0078	>0.05	>0.05
Zfp37	zinc finger protein 37	NM_009554	0.62	0.09	0.78	0.0052	>0.05	>0.05
Sp3	trans-acting transcription factor 3	NM_011450, NM_001018042	0.62	0.76	0.86	0.0071	>0.05	>0.05
Aste1	asteroid homolog 1 (Drosophila)	NM_025651	0.62	1.01	0.93	0.018	>0.05	>0.05
2310007D09Rik	RIKEN cDNA 2310007D09 gene	AK040615	0.62	0.72	0.96	0.0034	>0.05	>0.05
Ipo11	importin 11	AK088316	0.62	0.81	0.59	0.048	>0.05	>0.05
Syncrip	synaptotagmin binding, cytoplasmic RNA interacting protein	AK019500	0.62	0.78	0.71	0.0074	>0.05	>0.05
Matr3	matrin 3	BC029070	0.62	0.65	0.9	0.012	>0.05	>0.05
Fzd1	frizzled homolog 1 (Drosophila)	NM_021457	0.62	0.5	0.79	0.023	>0.05	>0.05
Pus7	pseudouridylate synthase 7 homolog (S. cerevisiae)	BC008544	0.62	0.85	0.86	0.011	>0.05	>0.05
Rrm2	ribonucleotide reductase M2	NM_009104, BE984641	0.62	0.78	0.86	0.0057	>0.05	>0.05
Wdr46	WD repeat domain 46	NM_020603	0.62	0.76	0.84	0.024	>0.05	>0.05
Ahcyl1	S-adenosylhomocysteine hydrolase-like 1	NM_145542	0.62	0.8	0.85	0.033	>0.05	>0.05
Pak4	p21 (CDKN1A)-activated kinase 4	NM_027470	0.62	0.88	0.87	0.00055	>0.05	>0.05
1110032E23Rik	RIKEN cDNA 1110032E23 gene	NM_133187	0.62	0.77	0.89	0.0033	>0.05	>0.05
Wdr43	WD repeat domain 43	AK129031	0.62	0.71	0.88	0.003	>0.05	>0.05
Eed	embryonic ectoderm development	NM_021876	0.62	0.88	1.24	0.0051	>0.05	>0.05
Cyp20a1	cytochrome P450, family 20, subfamily A, polypeptide 1	AK020848	0.61	0.74	0.93	0.023	>0.05	>0.05
B230120H23Rik	RIKEN cDNA B230120H23 gene	NM_023057	0.61	0.99	0.83	0.006	>0.05	>0.05
Ppp3cb	protein phosphatase 3, catalytic subunit, beta isoform	AK004360	0.61	0.92	0.89	0.0075	>0.05	>0.05
Map3k7	mitogen activated protein kinase kinase kinase 7	NM_172688	0.61	0.88	0.94	0.006	>0.05	>0.05
BC027231	cDNA sequence BC027231	NM_145972	0.61	0.66	0.76	0.0011	>0.05	>0.05
Sephs2	selenophosphate synthetase 2	NM_009266	0.61	1.02	0.87	0.034	>0.05	>0.05
Luzp1	leucine zipper protein 1	NM_024452	0.61	0.15	0.81	0.013	>0.05	>0.05
Hmga1	high mobility group AT-hook 1	NM_016660, NM_001025427	0.61	0.84	1.01	0.0084	>0.05	>0.05
Lancl3	LanC lantibiotic synthetase component C-like 3 (bacterial)	NM_173414	0.61	0.85	1.08	0.0029	>0.05	>0.05
Rps6ka3	ribosomal protein S6 kinase polypeptide 3	NM_148945	0.6	0.97	0.86	0.032	>0.05	>0.05
Lyar	Ly1 antibody reactive clone	NM_025281	0.6	0.97	0.89	0.0029	>0.05	>0.05
Kif11	kinesin family member 11	NM_010615	0.6	0.94	0.77	0.018	>0.05	>0.05
Hhip	Hedgehog-interacting protein	NM_020259	0.6	0.93	1.27	0.0086	>0.05	>0.05
Slc16a1	solute carrier family 16 (monocarboxylic acid transporters), member 1	X82438	0.6	0.2	0.85	0.013	>0.05	>0.05
Hmox1	heme oxygenase (decycling) 1	NM_010442	0.6	0.72	0.79	0.0077	>0.05	>0.05
Tfdp1	transcription factor Dp 1	NM_009361, BU705943	0.6	0.73	0.92	0.0044	>0.05	>0.05
Bmpr1a	bone morphogenetic protein receptor, type 1A	U04672	0.59	0.72	0.87	0.015	>0.05	>0.05
Rbm13	RNA binding motif protein 13	NM_026453, BU515489	0.59	0.84	0.83	0.0026	>0.05	>0.05
Esco2	establishment of cohesion 1 homolog 2 (S. cerevisiae)	NM_028039	0.59	0.75	1.1	0.0029	>0.05	>0.05
Spata5	spermatogenesis associated 5	NM_021343	0.59	0.86	0.81	0.0023	>0.05	>0.05
Trmt6	tRNA methyltransferase 6 homolog (S. cerevisiae)	NM_175113	0.59	0.89	0.96	0.0038	>0.05	>0.05
D0Kist4	DNA segment, KIST 4	NM_008729	0.59	1.46	0.83	0.002	>0.05	>0.05
Cdc5l	cell division cycle 5-like (S. pombe)	BY386451	0.59	1.02	0.84	0.0035	>0.05	>0.05
Klk10	kallikrein related-peptidase 10	NM_133712	0.59	0.71	1.23	0.016	>0.05	>0.05
4930534B04Rik	RIKEN cDNA 4930534B04 gene	BC076614, NM_181815 BC076614, NM_181815	0.59	1.04	0.8	0.018	>0.05	>0.05
Hs6st2	heparan sulfate 6-O-sulfotransferase 2	NM_015819	0.59	1.41	0.97	0.0077	>0.05	>0.05
Coro1c	coronin, actin binding protein 1C	NM_011779	0.58	0.28	0.69	0.0037	>0.05	>0.05
Sept14	septin 14	AK044396	0.58	1.04	0.87	0.0029	>0.05	>0.05
Eif5b	eukaryotic translation initiation factor 5B	NM_019570	0.58	1	0.86	0.011	>0.05	>0.05
Sdf2l1	stromal cell-derived factor 2-like 1	NM_022324	0.58	0.87	0.93	0.014	>0.05	>0.05
Tmpo	thymopoietin	AK017463	0.58	0.7	0.88	0.0028	>0.05	>0.05
Fst	follistatin	NM_008046	0.58	1.09	1.01	0.035	>0.05	>0.05
Klhl21	kelch-like 21 (Drosophila)	AK007786	0.58	0.82	0.76	0.0023	>0.05	>0.05
Ccdc86	coiled-coil domain containing 86	NM_023731, AK036812	0.58	0.8	0.88	0.0022	>0.05	>0.05
		BY484104	0.57	1.38	0.93	0.025	>0.05	>0.05
Nol9	nucleolar protein 9	NM_028727	0.57	0.86	1	0.0051	>0.05	>0.05
Klhl22	kelch-like 22 (Drosophila)	AI746539	0.57	0.98	0.94	0.003	>0.05	>0.05
		BI080569	0.57	1.26	0.96	0.0085	>0.05	>0.05
Exosc6	exosome component 6	NM_028274	0.57	0.77	0.81	0.014	>0.05	>0.05
Sfrs1	splicing factor, arginine/serine-rich 1 (ASF/SF2)	AK017754	0.56	0.85	0.9	0.012	>0.05	>0.05
Rad51	RAD51 homolog (S. cerevisiae)	NM_011234	0.56	0.76	0.79	0.012	>0.05	>0.05
Noc3l	nucleolar complex associated 3 homolog (S. cerevisiae)	NM_021315	0.56	0.79	1.04	0.0023	>0.05	>0.05
Rassf6	Ras association (RalGDS/AF-6) domain family 6	NM_028478	0.56	0.7	0.82	0.0051	>0.05	>0.05
Triap1	TP53 regulated inhibitor of apoptosis 1	NM_026933	0.55	1.36	1.12	0.0025	>0.05	>0.05
Pola1	polymerase (DNA directed), alpha 1	NM_008892	0.55	0.93	0.84	0.0044	>0.05	>0.05
Mcpt8	mast cell protease 8	NM_008572	0.55	1.17	0.73	0.0028	>0.05	>0.05
Leprel1	leprecan-like 1	NM_173379	0.54	1.76	7.03	0.02	>0.05	>0.05
Kirrel3	kin of IRRE like 3 (Drosophila)	NM_026324	0.54	1.23	1	0.0016	>0.05	>0.05
Dnmt1	DNA methyltransferase (cytosine-5) 1	AF175432	0.53	0.32	0.81	0.0035	>0.05	>0.05
Isg20l1	interferon stimulated exonuclease gene 20-like 1	NM_026531	0.53	1.02	0.93	0.037	>0.05	>0.05
Heatr3	HEAT repeat containing 3	NM_172757	0.53	0.84	0.93	0.0083	>0.05	>0.05
3000004C01Rik	RIKEN cDNA 3000004C01 gene	NM_197959	0.53	0.89	0.88	0.0052	>0.05	>0.05
		NM_008016	0.53	0.78	1	0.0098	>0.05	>0.05
Slc26a3	solute carrier family 26, member 3	BY673982	0.52	0.61	1	0.0043	>0.05	>0.05
C130069I09Rik	RIKEN cDNA C130069I09 gene	BM240956	0.52	0.92	0.83	0.0028	>0.05	>0.05
Supt16h	suppressor of Ty 16 homolog (S. cerevisiae)	NM_033618	0.52	0.93	1.02	0.015	>0.05	>0.05
Has2	hyaluronan synthase 2	NM_008216	0.52	0.85	0.58	0.0027	>0.05	>0.05
Krt80	keratin 80	W29216	0.52	0.48	0.56	0.0013	>0.05	>0.05
U90926	cDNA sequence U90926	U90926	0.51	1.15	8.32	0.0014	>0.05	>0.05
Cry1	cryptochrome 1 (photolyase-like)	NM_007771	0.51	2.83	0.72	0.0048	>0.05	>0.05
Orc1l	origin recognition complex, subunit 1-like (S.cereviaiae)	NM_011015, NM_001014425	0.51	0.91	0.82	0.0037	>0.05	>0.05
Casp8ap2	caspase 8 associated protein 2	NM_011997	0.51	0.5	0.94	0.0045	>0.05	>0.05
		BB546359	0.5	1.88	0.82	0.0016	>0.05	>0.05
Bub1	budding uninhibited by benzimidazoles 1 homolog (S. cerevisiae)	AK042932	0.5	0.6	0.18	0.0035	>0.05	>0.05
Shmt1	serine hydroxymethyltransferase 1 (soluble)	NM_009171	0.5	0.8	0.98	0.0011	>0.05	>0.05
Lrdd	leucine-rich and death domain containing	NM_022654	0.5	1.25	1.04	0.0017	>0.05	>0.05
Ercc5	excision repair cross-complementing rodent repair deficiency, complementation group 5	NM_011729	0.49	0.94	1.12	0.0048	>0.05	>0.05
Mybl2	myeloblastosis oncogene-like 2	NM_008652, BG915840	0.49	0.72	0.78	0.0077	>0.05	>0.05
B230120H23Rik	RIKEN cDNA B230120H23 gene	AA734168	0.45	0.91	1	0.0029	>0.05	>0.05
Rasl11a	RAS-like, family 11, member A	AK004371	0.45	1.17	0.82	0.0009	>0.05	>0.05
Ppm1d	protein phosphatase 1D magnesium-dependent, delta isoform	NM_016910	0.42	1.38	1.09	0.0031	>0.05	>0.05
Ccne2	cyclin E2	NM_009830	0.41	0.46	0.83	0.0035	>0.05	>0.05
Irx5	Iroquois related homeobox 5 (Drosophila)	NM_018826	0.4	0.84	0.81	0.0029	>0.05	>0.05
Slc19a2	solute carrier family 19 (thiamine transporter), member 2	NM_054087	0.38	0.92	1.03	0.0009	>0.05	>0.05
6230427J02Rik	RIKEN cDNA 6230427J02 gene	NM_026597	0.34	1.47	1.28	0.0036	>0.05	>0.05
Gtse1	G two S phase expressed protein 1	NM_013882	0.32	0.91	0.91	0.0017	>0.05	>0.05
Mdm2	transformed mouse 3T3 cell double minute 2	NM_010786	0.32	0.76	0.96	0.0022	>0.05	>0.05
Dennd2c	DENN/MADD domain containing 2C	NM_177857	0.3	1.05	1.01	0.002	>0.05	>0.05
Dffb	DNA fragmentation factor, beta subunit	NM_007859	0.24	0.82	0.92	0.0031	>0.05	>0.05
