# Supplementary material for: Differential RelA- and RelB-dependent gene transcription in LTβR-stimulated mouse embryonic fibroblasts
Source: BMC Genomics. 2008 Dec 16;9:606. doi: 10.1186/1471-2164-9-606 (PMC2637282; doi:10.1186/1471-2164-9-606)
Supplement: Additional file 3 — LTβR-responsive genes in wt and relA-/- cells. List of genes that were significantly regulated in wt and in relA-/- cells (10 h; upregulation, cat II/1, n = 13; downregulation, cat II/2, n = 17). [file 1471-2164-9-606-S3.xls]

## Sheet: Cat II 1
Gene Symbol	Description	GenBank AccNo	FC wt	FC relA-/-	FC relB-/-	p wt	p relA-/-	p relB-/-
Tcp11l2	t-complex 11 (mouse) like 2	NM_146008	2.14	2.2	1.12	0.0038	0.017	>0.05
Gsta4	glutathione S-transferase, alpha 4	NM_010357, BG228461	1.89	1.6	1.59	0.0038	0.021	>0.05
Col5a3	procollagen, type V, alpha 3	NM_016919	1.76	1.84	1.2	0.014	0.0022	>0.05
Cyp4v3	cytochrome P450, family 4, subfamily v, polypeptide 3	NM_133969	1.71	1.61	1.29	0.0038	0.0021	>0.05
Suv420h2	suppressor of variegation 4-20 homolog 2 (Drosophila)	NM_146177, AV118026	1.69	1.72	1.33	0.0036	0.012	>0.05
Adcy6	adenylate cyclase 6	NM_007405	1.66	1.59	1.31	0.031	0.0025	>0.05
		BM199902	1.66	1.54	1.26	0.0015	0.025	>0.05
Ddit3	DNA-damage inducible transcript 3	NM_007837	1.62	1.91	1.35	0.0074	0.0019	>0.05
Hyi	hydroxypyruvate isomerase homolog (E. coli)	NM_026601	1.54	1.56	1.24	0.0092	0.012	>0.05
Zfp467	zinc finger protein 467	NM_020589	1.53	2.05	1.35	0.0014	0.019	>0.05
Rras	Harvey rat sarcoma oncogene, subgroup R	NM_009101, BF101319	1.5	1.68	1.28	0.011	0.012	>0.05
Papolg	poly(A) polymerase gamma	NM_172555	1.49	1.9	1.32	0.0036	0.0027	>0.05
Lysmd1	LysM, putative peptidoglycan-binding, domain containing 1	NM_028134, NM_153121	1.49	1.55	1.2	0.0041	0.03	>0.05

## Sheet: Cat II 2
Gene Symbol	Description	GenBank AccNo	FC wt	FC relA-/-	FC relB-/-	p wt	p relA-/-	p relB-/-
Plaur	plasminogen activator, urokinase receptor	NM_011113	0.66	0.55	0.94	0.0038	0.011	>0.05
Mbnl1	muscleblind-like 1 (Drosophila)	NM_020007	0.66	0.56	0.91	0.017	0.0016	>0.05
Pparg	peroxisome proliferator activated receptor gamma	NM_011146	0.65	0.55	1.32	0.0069	0.018	>0.05
Ei24	etoposide induced 2.4 mRNA	NM_007915	0.65	0.57	1.11	0.0075	0.021	>0.05
		BF321109	0.63	0.57	0.49	0.0056	0.0024	>0.05
Gtf2h1	general transcription factor II H, polypeptide 1	NM_008186	0.63	0.58	1.09	0.022	0.034	>0.05
Anln	anillin, actin binding protein (scraps homolog, Drosophila)	NM_028390	0.61	0.65	0.8	0.0095	0.019	>0.05
Mcl1	myeloid cell leukemia sequence 1	NM_008562	0.61	0.51	0.79	0.0027	0.023	>0.05
Ergic2	ERGIC and golgi 2	NM_026168	0.61	0.53	0.79	0.014	0.034	>0.05
Dlk2	delta-like 2 homolog (Drosophila)	NM_207666, NM_134120	0.59	0.63	0.79	0.0013	0.034	>0.05
Mafk	v-maf musculoaponeurotic fibrosarcoma oncogene family, protein K (avian)	NM_010757	0.58	0.31	0.74	0.0015	0.023	>0.05
F2r	coagulation factor II (thrombin) receptor	NM_010169	0.55	0.52	0.76	0.0029	0.029	>0.05
Actl6a	actin-like 6A	AW475893	0.54	0.54	0.77	0.031	0.019	>0.05
Lrrc8c	leucine rich repeat containing 8 family, member C	NM_133897	0.54	0.59	0.69	0.0012	0.0043	>0.05
Sacs	sacsin	NM_015788	0.51	0.58	0.57	0.0036	0.023	>0.05
Plk2	polo-like kinase 2 (Drosophila)	NM_152804	0.51	0.62	0.82	0.0026	0.0093	>0.05
Kif23	kinesin family member 23	NM_024245	0.46	0.6	0.9	0.0023	0.031	>0.05
