# Supplementary material for: Differential RelA- and RelB-dependent gene transcription in LTβR-stimulated mouse embryonic fibroblasts
Source: BMC Genomics. 2008 Dec 16;9:606. doi: 10.1186/1471-2164-9-606 (PMC2637282; doi:10.1186/1471-2164-9-606)
Supplement: Additional file 4 — LTβR-responsive genes in wt and relB-/- cells. List of genes that were significantly regulated in wt and in relB-/- cells (10 h; upregulation, cat III/1, n = 54; downregulation, cat III/2, n = 43; cat III/3, n = 3; cat III/4, n = 2). [file 1471-2164-9-606-S4.xls]

## Sheet: Cat III 1
Gene Symbol	Description	GenBank AccNo	FC wt	FC relA-/-	FC relB-/-	p wt	p relA-/-	p relB-/-
Zfp36	zinc finger protein 36	NM_011756	3.33	1.17	1.59	0.0015	>0.05	0.0046
Cd74	CD74 antigen (invariant polypeptide of major histocompatibility complex, class II antigen-associated)	NM_010545	3.11	0.82	3.46	0.003	>0.05	0.0007
Birc3	baculoviral IAP repeat-containing 3	NM_007464, BE851680	2.77	1.34	2.94	0.0009	>0.05	0.0014
Casp4	caspase 4, apoptosis-related cysteine peptidase	NM_007609	2.7	1.08	2.48	0.0016	>0.05	0.0069
4833442J19Rik	RIKEN cDNA 4833442J19 gene	NM_177101	2.32	1.8	3.04	0.0053	>0.05	0.033
Igsf9	immunoglobulin superfamily, member 9	NM_033608	2.31	1.22	1.39	0.0081	>0.05	0.0078
Enpp2	ectonucleotide pyrophosphatase/phosphodiesterase 2	NM_015744	2.28	1.36	5.1	0.0015	>0.05	0.0007
Ralgds	ral guanine nucleotide dissociation stimulator	NM_009058	2.24	1.48	1.58	0.0075	>0.05	0.0014
Zfp790	zinc finger protein 790	NM_146185	2.22	1.69	1.88	0.017	>0.05	0.027
Mylip	myosin regulatory light chain interacting protein	NM_153789	2.1	2.46	1.88	0.012	>0.05	0.0014
Zfp82	zinc finger protein 82	AK129467, BC058946	2.07	1.48	2.02	0.0065	>0.05	0.0093
Lxn	latexin	NM_016753	2.05	1.35	1.58	0.0023	>0.05	0.012
Znfx1	zinc finger, NFX1-type containing 1	BC037702	2.03	1.23	1.61	0.0027	>0.05	0.0045
Zfp160	zinc finger protein 160	NM_145483	2.03	1.77	1.7	0.0042	>0.05	0.0036
Irf1	interferon regulatory factor 1	NM_008390	1.96	2.05	2.9	0.0027	>0.05	0.00075
C1s	complement component 1, s subcomponent	NM_144938, NM_173864	1.95	1.27	1.99	0.0029	>0.05	0.0014
Cxcl10	chemokine (C-X-C motif) ligand 10	NM_021274	1.91	0.58	2.14	0.0045	>0.05	0.03
Rgs3	regulator of G-protein signaling 3	NM_134257, W18653	1.81	0.21	1.56	0.0012	>0.05	0.0016
Zswim3	zinc finger, SWIM domain containing 3	NM_178375	1.8	1.17	2.15	0.037	>0.05	0.0028
Olfr56	olfactory receptor 56	NM_008330	1.7	0.67	1.49	0.011	>0.05	0.026
Mvp	major vault protein	NM_080638	1.7	1.14	1.61	0.0012	>0.05	0.007
Calcoco1	calcium binding and coiled coil domain 1	NM_026192	1.69	1.31	1.44	0.0046	>0.05	0.032
Dclk1	doublecortin-like kinase 1	NM_019978	1.68	1.11	1.56	0.0026	>0.05	0.0042
Tyk2	tyrosine kinase 2	NM_018793	1.68	1.42	1.45	0.0034	>0.05	0.0062
Ifngr2	interferon gamma receptor 2	NM_008338	1.67	1.13	1.57	0.0083	>0.05	0.0023
2610008E11Rik	RIKEN cDNA 2610008E11 gene	NM_001004362	1.67	1.44	1.41	0.0038	>0.05	0.0078
Ropn1l	ropporin 1-like	NM_145852	1.65	1.13	1.38	0.014	>0.05	0.042
Lgals3bp	lectin, galactoside-binding, soluble, 3 binding protein	NM_011150	1.64	1.3	1.48	0.024	>0.05	0.0042
BB026409	expressed sequence BB026409	BB705620	1.63	1.05	1.55	0.0058	>0.05	0.0081
Birc2	baculoviral IAP repeat-containing 2	NM_007465, BC033480	1.63	1.14	1.64	0.0027	>0.05	0.0076
1190002H23Rik	RIKEN cDNA 1190002H23 gene	NM_025427	1.62	0.72	1.54	0.0029	>0.05	0.0058
Pxdn	peroxidasin homolog (Drosophila)	AK122223, AI661510	1.62	0.83	1.43	0.018	>0.05	0.0067
Slc25a27	solute carrier family 25, member 27	NM_028711	1.62	1.85	1.54	0.0035	>0.05	0.0063
Phf21a	PHD finger protein 21A	NM_138755	1.6	1.03	1.45	0.039	>0.05	0.014
Otub2	OTU domain, ubiquitin aldehyde binding 2	NM_026580	1.59	1.43	1.73	0.0053	>0.05	0.007
Spon2	spondin 2, extracellular matrix protein	NM_133903	1.59	1.25	1.54	0.018	>0.05	0.0029
Tmem176a	transmembrane protein 176A	NM_025326	1.59	1.26	1.71	0.0038	>0.05	0.00075
Cmtm3	CKLF-like MARVEL transmembrane domain containing 3	NM_024217	1.58	1.02	1.58	0.0052	>0.05	0.0071
Atp6v1f	ATPase, H+ transporting, lysosomal V1 subunit F	NM_025381, BE986057	1.57	1.09	1.68	0.016	>0.05	0.0012
Gypc	glycophorin C	NM_027863	1.57	1.18	1.37	0.0029	>0.05	0.0051
Cxcl5	chemokine (C-X-C motif) ligand 5	NM_009141	1.57	0.37	2.79	0.0068	>0.05	0.0053
Zc3h10	zinc finger CCCH type containing 10	NM_134003	1.57	1.53	1.54	0.031	>0.05	0.0078
		BU757175	1.57	1.93	1.5	0.014	>0.05	0.007
Ppp1r14a	protein phosphatase 1, regulatory (inhibitor) subunit 14A	NM_026731	1.56	1.27	1.73	0.013	>0.05	0.023
2310035K24Rik	RIKEN cDNA 2310035K24 gene	W33667	1.56	1.23	1.48	0.0087	>0.05	0.0094
2310016F22Rik	RIKEN cDNA 2310016F22 gene	NM_173743, BC057684	1.55	0.8	1.51	0.0026	>0.05	0.045
Grem1	gremlin 1	NM_011824, AW123250	1.54	0.98	1.38	0.028	>0.05	0.007
Lin37	lin-37 homolog (C. elegans)	NM_029377	1.53	1.29	1.52	0.04	>0.05	0.031
Casp12	caspase 12	NM_009808	1.53	1.27	1.56	0.004	>0.05	0.0029
Cd47	CD47 antigen (Rh-related antigen, integrin-associated signal transducer)	AK050387	1.52	1.16	1.5	0.012	>0.05	0.036
Ifitm1	interferon induced transmembrane protein 1	NM_026820, BE956628	1.52	0.9	1.65	0.0057	>0.05	0.0083
Mterfd2	MTERF domain containing 2	NM_178051	1.52	1.5	1.41	0.018	>0.05	0.014
Nck1	non-catalytic region of tyrosine kinase adaptor protein 1	NM_010878	1.52	0.94	1.81	0.041	>0.05	0.0067
Frs3	fibroblast growth factor receptor substrate 3	NM_144939	1.51	1.42	1.53	0.0053	>0.05	0.0026

## Sheet: Cat III 2
Gene Symbol	Description	GenBank AccNo	FC wt	FC relA-/-	FC relB-/-	p wt	p relA-/-	p relB-/-
Usp27x	ubiquitin specific peptidase 27, X chromosome	NM_019461	0.67	1.66	0.67	0.015	>0.05	0.035
Cnn1	calponin 1	NM_009922, AW323103	0.66	0.95	0.58	0.0084	>0.05	0.0028
Npal1	NIPA-like domain containing 1	AK075654	0.66	0.68	0.49	0.0057	>0.05	0.0023
Hnrpdl	heterogeneous nuclear ribonucleoprotein D-like	NM_016690, BQ443026	0.66	0.73	0.72	0.011	>0.05	0.0034
		AI608409	0.66	0.63	0.46	0.022	>0.05	0.0036
Pom121	nuclear pore membrane protein 121	NM_148932	0.66	1.09	0.73	0.0009	>0.05	0.011
Sf1	splicing factor 1	NM_011750	0.65	0.46	0.72	0.011	>0.05	0.0051
Socs4	suppressor of cytokine signaling 4	NM_080843	0.65	0.76	0.68	0.02	>0.05	0.0048
Slc35e4	solute carrier family 35, member E4	NM_153142	0.65	0.83	0.7	0.0022	>0.05	0.0025
Pde4b	phosphodiesterase 4B, cAMP specific	NM_019840	0.64	0.87	0.44	0.024	>0.05	0.0007
Extl3	exostoses (multiple)-like 3	AF083550	0.64	0.49	0.49	0.0011	>0.05	0.01
Tnfrsf12a	tumor necrosis factor receptor superfamily, member 12a	NM_013749	0.64	0.73	0.52	0.0046	>0.05	0.0028
Plk4	polo-like kinase 4 (Drosophila)	NM_011495, NM_173169	0.63	1.08	0.69	0.013	>0.05	0.0052
Apln	apelin	NM_013912	0.63	0.81	0.56	0.0095	>0.05	0.00099
Zfand2a	zinc finger, AN1-type domain 2A	NM_133349	0.63	0.66	0.66	0.02	>0.05	0.03
Atoh8	atonal homolog 8 (Drosophila)	NM_153778	0.63	0.68	0.55	0.0023	>0.05	0.00099
Krt7	keratin 7	NM_033073	0.63	1.23	0.66	0.0063	>0.05	0.0042
Tpp2	tripeptidyl peptidase II	BE197079	0.63	0.38	0.41	0.0085	>0.05	0.0094
Chic2	cysteine-rich hydrophobic domain 2	AK015681	0.63	0.75	0.7	0.0057	>0.05	0.028
Pik3cb	phosphatidylinositol 3-kinase, catalytic, beta polypeptide	NM_029094	0.62	0.96	0.71	0.0068	>0.05	0.024
2310043L02Rik	RIKEN cDNA 2310043L02 gene	NM_027157	0.61	0.42	0.35	0.0024	>0.05	0.00075
Chka	choline kinase alpha	NM_013490	0.6	0.7	0.5	0.0035	>0.05	0.0084
Sema3a	sema domain, immunoglobulin domain (Ig), short basic domain, secreted, (semaphorin) 3A	X85993	0.59	0.53	0.61	0.0037	>0.05	0.011
Mgea5	meningioma expressed antigen 5 (hyaluronidase)	AF132214	0.58	0.69	0.66	0.0075	>0.05	0.012
Osr1	odd-skipped related 1 (Drosophila)	NM_011859	0.58	0.7	0.63	0.0013	>0.05	0.00099
Acta1	actin, alpha 1, skeletal muscle	NM_009606	0.58	0.58	0.7	0.024	>0.05	0.0078
Dusp6	dual specificity phosphatase 6	NM_026268	0.57	1.03	0.35	0.018	>0.05	0.0029
		BM936457	0.56	1.01	0.5	0.0027	>0.05	0.0025
Ubl3	ubiquitin-like 3	AU067714	0.56	0.86	0.58	0.0029	>0.05	0.0098
		BC060724	0.55	0.7	0.6	0.0074	>0.05	0.021
Foxc2	forkhead box C2	NM_013519	0.55	1.01	0.68	0.004	>0.05	0.0042
Tbrg4	transforming growth factor beta regulated gene 4	NM_134011	0.54	0.69	0.67	0.0029	>0.05	0.0053
1300014I06Rik	RIKEN cDNA 1300014I06 gene	NM_025831	0.54	0.68	0.54	0.0036	>0.05	0.0072
Crk	v-crk sarcoma virus CT10 oncogene homolog (avian)	BC012216	0.54	0.74	0.65	0.0017	>0.05	0.0041
Epha2	Eph receptor A2	U07634	0.51	0.97	0.5	0.0016	>0.05	0.0023
Lbr	lamin B receptor	NM_133815	0.5	0.77	0.66	0.0016	>0.05	0.0042
Fosl1	fos-like antigen 1	NM_010235	0.49	0.86	0.42	0.0029	>0.05	0.0007
Mpdz	multiple PDZ domain protein	NM_010820	0.45	0.52	0.56	0.0043	>0.05	0.0057
Klf5	Kruppel-like factor 5	NM_009769	0.44	0.85	0.51	0.0017	>0.05	0.0013
Slc30a1	solute carrier family 30 (zinc transporter), member 1	NM_009579	0.43	0.83	0.7	0.0053	>0.05	0.0078
P2ry5	purinergic receptor P2Y, G-protein coupled, 5	NM_175116	0.37	1.13	0.66	0.0029	>0.05	0.0014
Slc35d1	solute carrier family 35 (UDP-glucuronic acid/UDP-N-acetylgalactosamine dual transporter), member D1	AI506124	0.36	1.04	0.52	0.0026	>0.05	0.027
Edn1	endothelin 1	NM_010104	0.33	0.71	0.35	0.0026	>0.05	0.0045

## Sheet: Cat III 3
Gene Symbol	Description	GenBank AccNo	FC wt	FC relA-/-	FC relB-/-	p wt	p relA-/-	p relB-/-
Egr2	early growth response 2	NM_010118	2.86	1.3	0.29	0.0011	>0.05	0.0007
Nr4a1	nuclear receptor subfamily 4, group A, member 1	NM_010444	2.39	0.76	0.57	0.003	>0.05	0.0051
Ier3	immediate early response 3	NM_133662	1.8	0.94	0.72	0.002	>0.05	0.011

## Sheet: Cat III 4
Gene Symbol	Description	GenBank AccNo	FC wt	FC relA-/-	FC relB-/-	p wt	p relA-/-	p relB-/-
Polk	polymerase (DNA directed), kappa	NM_012048	0.6	1.2	1.52	0.0017	>0.05	0.031
Cdkn1a	cyclin-dependent kinase inhibitor 1A (P21)	NM_007669	0.57	0.9	1.46	0.018	>0.05	0.012
