# Supplementary material for: Differential RelA- and RelB-dependent gene transcription in LTβR-stimulated mouse embryonic fibroblasts
Source: BMC Genomics. 2008 Dec 16;9:606. doi: 10.1186/1471-2164-9-606 (PMC2637282; doi:10.1186/1471-2164-9-606)
Supplement: Additional file 5 — LTβR-responsive genes in wt, relA-/- and relB-/- cells. List of genes that were significantly regulated in each of the genotypes (10 h; upregulation, cat IV/1, n = 20; downregulation, cat IV/2, n = 10). [file 1471-2164-9-606-S5.xls]

## Sheet: Cat IV 1
Gene Symbol	Description	GenBank AccNo	FC wt	FC relA-/-	FC relB-/-	p wt	p relA-/-	p relB-/-
Cxcl1	chemokine (C-X-C motif) ligand 1	NM_008176	2.4	1.77	1.8	0.0058	0.016	0.0016
Ramp2	receptor (calcitonin) activity modifying protein 2	AK020483	2.35	2.13	1.68	0.0028	0.007	0.00099
Rrad	Ras-related associated with diabetes	NM_019662	2.25	2	1.84	0.0015	0.0024	0.0075
Ccl7	chemokine (C-C motif) ligand 7	NM_013654	2.22	1.99	4.35	0.00041	0.047	0.0014
Nfkb2	nuclear factor of kappa light polypeptide gene enhancer in B-cells 2, p49/p100	NM_019408	2.18	1.57	1.81	0.0029	0.0016	0.0007
Ccl2	chemokine (C-C motif) ligand 2	NM_011333	2.1	2.84	2.99	0.0012	0.0011	0.00099
Ddx58	DEAD (Asp-Glu-Ala-Asp) box polypeptide 58	AK128929	2.08	1.89	1.74	0.00064	0.0017	0.0023
Zfp817	zinc finger protein 817	BC027395	2.02	1.7	1.55	0.0027	0.025	0.005
Ap3m2	adaptor-related protein complex 3, mu 2 subunit	NM_029505	2.01	1.73	1.97	0.0016	0.019	0.0051
Nfkbia	nuclear factor of kappa light chain gene enhancer in B-cells inhibitor, alpha	NM_010907	2	2.19	3.42	0.00064	0.0027	0.0014
Ypel3	yippee-like 3 (Drosophila)	NM_025347, NM_026875	1.78	2.1	1.39	0.00099	0.0019	0.0041
D4Wsu53e	DNA segment, Chr 4, Wayne State University 53, expressed	NM_023665	1.7	2.09	1.68	0.0001	0.0091	0.0025
1700065O13Rik	RIKEN cDNA 1700065O13 gene	NM_028543	1.69	2.27	1.68	0.0035	0.0099	0.0069
Rhobtb1	Rho-related BTB domain containing 1	AK014194	1.68	1.77	1.5	0.0043	0.003	0.016
Nupr1	nuclear protein 1	NM_019738, CB319277	1.67	1.59	1.8	0.0053	0.024	0.0029
Ttc30b	tetratricopeptide repeat domain 30B	AK011097	1.6	1.57	1.69	0.0046	0.023	0.0042
Ccdc131	coiled-coil domain containing 131	BC033596	1.59	1.75	1.43	0.0084	0.021	0.0035
ENSMUSG00000053178	predicted gene, ENSMUSG00000053178	NM_172135, AK016498	1.56	1.6	1.59	0.0022	0.01	0.024
Zkscan14	zinc finger with KRAB and SCAN domains 14	NM_023322	1.51	1.73	1.38	0.0037	0.0057	0.0068
Iqcc	IQ motif containing C	BC026978	1.48	1.55	1.48	0.0037	0.013	0.0017

## Sheet: Cat IV 2
Gene Symbol	Description	GenBank AccNo	FC wt	FC relA-/-	FC relB-/-	p wt	p relA-/-	p relB-/-
Kbtbd2	kelch repeat and BTB (POZ) domain containing 2	NM_145958, AK129374	0.68	0.57	0.69	0.0053	0.0017	0.0052
Krt19	keratin 19	NM_008471	0.66	0.58	0.73	0.0017	0.0036	0.0079
Bdnf	brain derived neurotrophic factor	X55573	0.63	0.59	0.52	0.004	0.0011	0.0013
Macrod1	MACRO domain containing 1	AW913782	0.63	0.5	0.64	0.0024	0.023	0.026
Spry2	sprouty homolog 2 (Drosophila)	NM_011897	0.62	0.61	0.49	0.018	0.0076	0.0029
Gclc	glutamate-cysteine ligase, catalytic subunit	AI586049	0.61	0.51	0.55	0.0077	0.0076	0.0095
Pabpc4	poly A binding protein, cytoplasmic 4	NM_148917, NM_130881, BI660272	0.57	0.49	0.72	0.02	0.0082	0.00075
Fem1b	feminization 1 homolog b (C. elegans)	AK032338	0.5	0.39	0.45	0.0029	0.003	0.0072
Id2	inhibitor of DNA binding 2	NM_010496	0.42	0.6	0.39	0.0044	0.04	0.00075
Ctgf	connective tissue growth factor	NM_010217	0.36	0.52	0.26	0.002	0.0036	0.0007
